# Supplementary material for: Identification of crucial genes based on expression profiles of hepatocellular carcinomas by bioinformatics analysis
Source: PeerJ. 2019 Aug 8;7:e7436. doi: 10.7717/peerj.7436 (PMC6689388; doi:10.7717/peerj.7436)
Supplement: Table S7 [file peerj-07-7436-s007.csv]

	Identification of DEGs
Gene	logFC	AveExpr	t	P.Value	adj.P.Val	B
CLEC1B	-3.261570465	6.862459979	-15.58496442	6.89E-30	1.13E-27	57.47390446
CXCL14	-3.800492728	7.227134877	-15.16933578	5.47E-29	3.34E-27	55.42091555
FCN2	-3.141859942	6.018992064	-15.14705835	6.11E-29	3.34E-27	55.31029595
CLEC4M	-2.910539373	6.437275377	-13.93932305	2.81E-26	1.13E-24	49.22896972
OIT3	-3.359429384	6.727961663	-13.90050476	3.44E-26	1.13E-24	49.03088908
IGFALS	-2.046055892	7.076937755	-13.7704502	6.71E-26	1.84E-24	48.3661346
KCNN2	-3.780960655	6.34297109	-13.22463168	1.14E-24	2.67E-23	45.55826819
TOP2A	3.774313471	6.777616846	13.18685936	1.39E-24	2.84E-23	45.36292831
FCN3	-3.554837028	8.676754471	-12.96889149	4.33E-24	7.88E-23	44.23325911
CAP2	2.43316189	8.305142138	12.86783853	7.34E-24	1.20E-22	43.70815563
RACGAP1	2.377937847	7.524916242	12.78578398	1.13E-23	1.68E-22	43.28115688
HHIP	-2.640105796	5.992586149	-12.76706044	1.25E-23	1.70E-22	43.18364656
CDHR2	-2.269072833	8.275075603	-12.47072878	5.92E-23	7.47E-22	41.63677273
LINC01093	-4.086861233	7.368031285	-12.43678191	7.09E-23	8.30E-22	41.45915083
CRHBP	-3.002651857	6.78938237	-12.3888111	9.13E-23	9.98E-22	41.20801123
CNDP1	-3.803104764	7.876213589	-12.23862793	2.02E-22	2.07E-21	40.42073891
RRM2	2.897609543	7.842926532	12.15217479	3.19E-22	3.08E-21	39.96686765
CDKN3	2.613430188	6.738463026	12.12476476	3.69E-22	3.36E-21	39.82286822
CYP1A2	-3.577757895	9.785733243	-12.06965523	4.94E-22	4.26E-21	39.53320769
HMMR	2.633436771	7.055101887	11.9937159	7.38E-22	6.05E-21	39.13376382
COL15A1	3.322014977	6.989667822	11.94426356	9.60E-22	7.49E-21	38.87346127
PRC1	2.594725706	6.939131754	11.82844874	1.77E-21	1.31E-20	38.26331115
ANLN	3.150845222	5.755519525	11.82207144	1.84E-21	1.31E-20	38.2296924
ZGPAT	-2.115826213	9.643769604	-11.79721087	2.10E-21	1.43E-20	38.09861639
ECT2	2.671740853	6.466137605	11.75665168	2.60E-21	1.71E-20	37.88470167
LCAT	-2.531623127	8.963186133	-11.7041218	3.44E-21	2.17E-20	37.60752883
NUSAP1	2.323640747	7.773620731	11.67625596	3.99E-21	2.42E-20	37.46044044
ASPM	2.924455942	6.061708738	11.64297318	4.76E-21	2.79E-20	37.28471056
IDO2	-3.377835882	6.750660462	-11.60175005	5.93E-21	3.35E-20	37.06698501
RSPO3	-2.074376508	6.099859799	-11.48675909	1.09E-20	5.98E-20	36.4592476
EZH2	2.010748377	6.684968223	11.46886645	1.20E-20	6.37E-20	36.36463331
CYP26A1	-2.608869256	6.940508644	-11.40017442	1.74E-20	8.89E-20	36.00127961
CENPW	2.079445286	7.544763331	11.21219373	4.73E-20	2.35E-19	35.00606283
NEK2	3.060127156	6.343201098	11.19491206	5.19E-20	2.50E-19	34.91451138
DTL	2.609232635	6.729136004	11.14533499	6.76E-20	3.17E-19	34.65182322
GPM6A	-2.631524155	5.283801615	-11.02461018	1.29E-19	5.87E-19	34.0118779
NDC80	2.289140616	5.919409933	10.94081153	2.02E-19	8.95E-19	33.56747398
ADGRG7	-2.256647418	6.210092502	-10.91535135	2.31E-19	9.98E-19	33.4324249
CLEC4G	-2.907277509	6.595995216	-10.90752757	2.41E-19	1.01E-18	33.39092262
DUXAP10	3.390619862	6.867790603	10.88903438	2.66E-19	1.09E-18	33.29281883
SLC25A47	-2.625942415	8.849906848	-10.81894467	3.87E-19	1.55E-18	32.92095261
UBE2T	2.22145411	6.829037332	10.74049571	5.89E-19	2.30E-18	32.50465629
CCNB2	2.342403731	6.955663983	10.67095653	8.55E-19	3.26E-18	32.13558724
UHRF1	2.368065629	6.188105665	10.63262523	1.05E-18	3.91E-18	31.93213403
GINS1	2.360629289	6.858464847	10.53730847	1.75E-18	6.37E-18	31.42618852
CENPU	2.345816388	6.651823194	10.53272997	1.79E-18	6.39E-18	31.40188519
CDK1	2.409265242	6.550685709	10.52565576	1.86E-18	6.50E-18	31.3643342
PBK	2.880061459	6.067149219	10.38671729	3.92E-18	1.34E-17	30.6268494
CENPF	2.151637332	7.063089174	10.35383482	4.67E-18	1.54E-17	30.45232371
TTC36	-2.890079881	8.919778483	-10.35283161	4.70E-18	1.54E-17	30.44699928
PRR11	2.364062369	7.053708957	10.34829139	4.81E-18	1.55E-17	30.42290249
BUB1B	2.313378389	6.995858378	10.3388876	5.06E-18	1.60E-17	30.37299339
CCNB1	2.525132226	6.121574066	10.31448866	5.77E-18	1.78E-17	30.24350388
MAD2L1	2.517135978	6.400142863	10.28091434	6.90E-18	2.10E-17	30.06532937
ZWINT	2.241047675	7.69394181	10.26653248	7.45E-18	2.22E-17	29.98901089
RAD51AP1	2.169378623	6.058597061	10.2522854	8.04E-18	2.36E-17	29.91341025
KIF20A	2.596332508	6.326596011	10.20347717	1.04E-17	3.01E-17	29.65443664
SGO2	2.080022411	5.375472429	10.1926845	1.11E-17	3.13E-17	29.59717641
BIRC5	2.121777151	6.777151719	10.18223957	1.17E-17	3.25E-17	29.54176304
NCAPG	2.267917413	5.909045122	10.03584273	2.56E-17	7.00E-17	28.76531375
NAT2	-2.597447744	8.724069703	-9.967505365	3.69E-17	9.93E-17	28.40304743
ESM1	2.061538858	5.765096454	9.879423033	5.91E-17	1.56E-16	27.93631486
HAMP	-4.260465738	10.1048593	-9.82577102	7.88E-17	2.05E-16	27.65215067
TTK	2.276930176	5.864853304	9.81376861	8.40E-17	2.15E-16	27.5885952
E2F8	2.15077701	5.161075667	9.775978988	1.03E-16	2.59E-16	27.38852706
PCLAF	2.060544782	8.333712414	9.751544251	1.17E-16	2.91E-16	27.25919375
FAM83D	2.090365017	6.990031394	9.736485931	1.27E-16	3.08E-16	27.17950234
CENPK	2.133704316	5.454478328	9.735555078	1.28E-16	3.08E-16	27.1745764
KIF4A	2.06049149	6.296531063	9.690197718	1.63E-16	3.86E-16	26.93459826
PLAC8	-2.006287096	7.023321715	-9.66636566	1.85E-16	4.32E-16	26.80854413
NUF2	2.705998103	5.295062329	9.58635842	2.83E-16	6.53E-16	26.38556499
RIPOR3	-2.204909714	6.836464035	-9.577196075	2.97E-16	6.77E-16	26.33714653
LIFR	-2.442561545	7.57592338	-9.561727446	3.23E-16	7.25E-16	26.25541255
CDH19	-2.340193854	5.61090381	-9.503636019	4.40E-16	9.75E-16	25.94858238
CD5L	-2.185362983	7.395687635	-9.460430408	5.54E-16	1.21E-15	25.72050158
KIF14	2.109456582	4.889727476	9.430003946	6.51E-16	1.40E-15	25.55994844
CLTRN	-3.028729386	7.312322144	-9.414190741	7.08E-16	1.51E-15	25.47652853
CXCL12	-2.423830749	8.984139341	-9.36501623	9.20E-16	1.92E-15	25.21721862
BUB1	2.104510326	5.149586424	9.363617541	9.27E-16	1.92E-15	25.20984528
DNASE1L3	-2.395977346	9.009396944	-9.337719818	1.06E-15	2.18E-15	25.07334633
HELLS	2.087030267	6.373532618	9.268549662	1.54E-15	3.11E-15	24.70899889
ROBO1	2.244442055	9.013419855	9.182154381	2.43E-15	4.87E-15	24.25441161
EGR1	-2.270587104	9.321993152	-9.175072144	2.53E-15	4.99E-15	24.21717236
ESR1	-2.41866119	7.557801011	-9.118516015	3.41E-15	6.66E-15	23.91993809
IL1RAP	-2.216147832	8.11516479	-9.00356692	6.28E-15	1.21E-14	23.31664939
DLGAP5	2.188368019	5.212749119	8.988444411	6.80E-15	1.30E-14	23.23736926
CDC20	2.008277918	6.645161845	8.96889159	7.54E-15	1.42E-14	23.13489449
HGFAC	-2.647758255	8.306762352	-8.939018896	8.84E-15	1.65E-14	22.97840359
APOF	-2.979062434	8.625193528	-8.816835852	1.69E-14	3.11E-14	22.3392499
ZG16	-2.031436211	8.519798591	-8.773515559	2.12E-14	3.86E-14	22.1130064
ENO3	-2.011614009	8.375345877	-8.722644173	2.77E-14	4.99E-14	21.84758708
ACSL4	3.168446109	7.777386521	8.676264447	3.54E-14	6.31E-14	21.60585599
SRPX	-2.484785694	6.847617401	-8.655903115	3.94E-14	6.95E-14	21.49981108
HGF	-2.542661604	6.664262655	-8.637468169	4.34E-14	7.57E-14	21.40384111
FOSB	-2.446195775	8.571958007	-8.580881074	5.85E-14	1.01E-13	21.1095107
KMO	-2.010359139	7.595398462	-8.549384956	6.90E-14	1.18E-13	20.94585813
GPC3	3.614694897	9.178522809	8.503549776	8.77E-14	1.48E-13	20.70792439
LPA	-2.398132939	8.087751316	-8.482547442	9.80E-14	1.64E-13	20.59899033
BCO2	-2.271623333	8.111531329	-8.423032917	1.34E-13	2.22E-13	20.29062021
IGHM	-2.133891567	8.258956667	-8.38925119	1.60E-13	2.62E-13	20.11579638
CRNDE	2.849725689	6.257442309	8.329401083	2.18E-13	3.55E-13	19.8064579
SORL1	-2.017098727	9.107321545	-8.216850236	3.93E-13	6.32E-13	19.22614562
FOS	-2.207985495	9.522247967	-8.187899216	4.57E-13	7.28E-13	19.07718413
CLRN3	-2.804418477	7.8192121	-8.160528153	5.27E-13	8.31E-13	18.93647237
C3orf85	-2.547823572	7.075032652	-8.083853016	7.85E-13	1.23E-12	18.54293204
ZIC2	2.377171557	5.159486146	8.082107057	7.92E-13	1.23E-12	18.53398195
MT1F	-2.40002449	11.07977155	-7.957709089	1.51E-12	2.31E-12	17.89762434
SERPINE1	-2.291761951	8.719583589	-7.937579083	1.67E-12	2.54E-12	17.79490183
GLYAT	-2.300265328	8.645452728	-7.780895463	3.76E-12	5.65E-12	16.99788413
CYP4A11	-2.322415671	10.07155106	-7.663857174	6.85E-12	1.02E-11	16.40560834
CYP2B6	-2.452267865	9.176705412	-7.561480113	1.16E-11	1.71E-11	15.88981587
BBOX1	-2.889694368	7.65287285	-7.540942598	1.28E-11	1.88E-11	15.78661161
RBM24	2.078886269	6.486863937	7.535809886	1.32E-11	1.91E-11	15.76083314
SPINK1	4.186821442	9.317620192	7.47958756	1.75E-11	2.52E-11	15.47883973
HAO2	-2.43658353	8.757956219	-7.448606989	2.05E-11	2.93E-11	15.32375032
FREM2	-2.425118673	4.974839923	-7.424376815	2.32E-11	3.28E-11	15.20260426
IGF2BP3	2.67326335	5.926753098	7.406810924	2.54E-11	3.55E-11	15.1148619
HOXA13	2.151375526	4.686329404	7.389055257	2.77E-11	3.86E-11	15.02624365
ITGA2	2.019993422	5.836415037	7.297536365	4.41E-11	6.07E-11	14.57064484
C7	-2.73204528	8.863418886	-7.263003562	5.24E-11	7.17E-11	14.39925403
GHR	-2.270611934	10.19459624	-7.169016407	8.41E-11	1.13E-10	13.93427295
CTHRC1	2.899696798	6.648002239	7.168531831	8.43E-11	1.13E-10	13.93188137
SLC22A1	-2.857501983	10.27206242	-7.141772824	9.64E-11	1.29E-10	13.79990747
EDIL3	2.046305589	7.233212473	7.054904235	1.49E-10	1.97E-10	13.37275692
GBA3	-2.330017266	9.494140912	-6.984161332	2.12E-10	2.78E-10	13.02638269
PGLYRP2	-2.159917512	9.672528791	-6.958864469	2.40E-10	3.12E-10	12.90285434
DCN	-2.439933956	9.066698191	-6.932544222	2.73E-10	3.53E-10	12.77451686
C3P1	-2.180824775	10.43493481	-6.926888038	2.81E-10	3.60E-10	12.74696257
CYP39A1	-2.467963065	8.210623797	-6.889529506	3.38E-10	4.30E-10	12.56519552
DPT	-2.214040977	6.268495626	-6.855046221	4.01E-10	5.06E-10	12.3977704
RETREG1	-2.171760915	8.102807809	-6.816712272	4.85E-10	6.07E-10	12.2120522
THRSP	-3.048335725	9.058750283	-6.802353333	5.20E-10	6.46E-10	12.14259722
GLS2	-2.338418831	8.118376037	-6.754998602	6.56E-10	8.09E-10	11.91397178
CYP3A4	-2.201444774	11.95409715	-6.737224848	7.16E-10	8.76E-10	11.82833414
SULT1C2	2.378595888	6.47572626	6.645878697	1.12E-09	1.36E-09	11.3897272
IGF1	-2.045180044	8.830890183	-6.497190922	2.30E-09	2.78E-09	10.68139993
SPP1	2.636260274	10.15650439	6.409697391	3.51E-09	4.20E-09	10.26797307
JCHAIN	-2.59602993	7.555403033	-6.407229146	3.55E-09	4.22E-09	10.25634741
SLCO1B3	-2.892551336	9.070545712	-6.395176973	3.76E-09	4.44E-09	10.19961035
ADH1B	-2.169536971	10.23594194	-6.38911172	3.88E-09	4.54E-09	10.1710762
GYS2	-2.512770862	9.080577068	-6.387558823	3.90E-09	4.54E-09	10.16377257
AKR1D1	-2.602053777	10.33798497	-6.376668281	4.11E-09	4.75E-09	10.11257513
CCL20	2.66495679	8.376007214	6.355303023	4.56E-09	5.23E-09	10.01225368
COL1A2	2.132321894	9.345989197	6.28019979	6.52E-09	7.43E-09	9.660865798
TACSTD2	-2.010585489	6.203560117	-6.176710071	1.07E-08	1.21E-08	9.179960107
CYP2A6	-2.204270231	10.81779044	-6.173793357	1.08E-08	1.21E-08	9.16646292
BCHE	-2.402223224	9.836549243	-6.142850038	1.25E-08	1.40E-08	9.023465289
AKR1B10	3.016030996	9.804125805	6.126067821	1.35E-08	1.50E-08	8.946058831
TENM1	-2.157594971	7.21864047	-6.066314024	1.79E-08	1.97E-08	8.671309677
MT1M	-2.594296594	8.970229375	-5.995286686	2.50E-08	2.73E-08	8.346499323
CD24	2.21982622	7.858694802	5.939160427	3.25E-08	3.52E-08	8.091223391
ALDOB	-2.283043872	9.831899362	-5.845902218	5.00E-08	5.39E-08	7.669842646
SLC44A5	2.00252114	4.531220667	5.72570171	8.67E-08	9.29E-08	7.131992202
PDGFRA	-2.041416612	8.297047891	-5.720186661	8.89E-08	9.47E-08	7.107460078
CNTN3	-2.260658904	6.259517518	-5.713155713	9.18E-08	9.71E-08	7.076203679
MBL2	-2.023039548	9.716887961	-5.42925306	3.29E-07	3.46E-07	5.83220961
ADH4	-2.298830043	12.06183186	-5.330936537	5.08E-07	5.31E-07	5.409968368
LINC01419	2.211130184	4.626715165	5.284921516	6.22E-07	6.45E-07	5.213922423
C9	-2.580178203	10.88284444	-5.138117942	1.18E-06	1.21E-06	4.595367415
LINC00844	-2.336897783	9.117775431	-5.063020425	1.62E-06	1.66E-06	4.28310631
PEG10	2.512365085	8.159001118	5.052134463	1.70E-06	1.73E-06	4.23808032
S100P	2.162983536	7.19648341	4.96955986	2.41E-06	2.44E-06	3.898536392
MAGEA6	2.309229505	5.908348257	4.919539735	2.98E-06	3.00E-06	3.694593367
CYP2E1	-2.011903581	12.50836446	-4.841098975	4.14E-06	4.14E-06	3.377462158
