# Supplementary material for: Identification of crucial genes based on expression profiles of hepatocellular carcinomas by bioinformatics analysis
Source: PeerJ. 2019 Aug 8;7:e7436. doi: 10.7717/peerj.7436 (PMC6689388; doi:10.7717/peerj.7436)
Supplement: Table S7 [file peerj-07-7436-s008.csv]

		GO and KEGG results
Category	Term	Count	%	PValue	Genes	List Total	Pop Hits	Pop Total	Fold Enrichment	Bonferroni	Benjamini	FDR
GOTERM_CC_DIRECT	GO:0000777~condensed chromosome kinetochore	12	7.547169811	1.33E-10	MAD2L1, SGO2, NEK2, ZWINT, NUF2, BUB1, CENPW, BUB1B, BIRC5, NDC80, CENPU, CENPK	151	87	18224	16.646723	2.57E-08	2.57E-08	1.66E-07
GOTERM_BP_DIRECT	GO:0007067~mitotic nuclear division	17	10.6918239	7.45E-10	CDK1, NEK2, NUF2, CENPF, NDC80, BIRC5, CDC20, ANLN, PBK, HGF, FAM83D, CCNB2, BUB1, BUB1B, CENPW, ASPM, HELLS	151	248	16792	7.622943815	8.28E-07	8.28E-07	1.19E-06
GOTERM_BP_DIRECT	GO:0007062~sister chromatid cohesion	12	7.547169811	1.97E-09	MAD2L1, SGO2, ZWINT, NUF2, BUB1, CENPF, BUB1B, BIRC5, NDC80, CDC20, CENPU, CENPK	151	103	16792	12.95595705	2.19E-06	1.10E-06	3.16E-06
GOTERM_BP_DIRECT	GO:0051301~cell division	19	11.94968553	2.34E-09	KIF14, CDK1, NEK2, NUF2, CENPF, NDC80, BIRC5, CDC20, FAM83D, CCNB1, CCNB2, MAD2L1, SGO2, NCAPG, ZWINT, BUB1, CENPW, BUB1B, HELLS	151	350	16792	6.036859035	2.60E-06	8.67E-07	3.75E-06
GOTERM_CC_DIRECT	GO:0030496~midbody	11	6.918238994	1.12E-07	KIF14, CDK1, KIF4A, PRC1, NEK2, CENPF, BIRC5, RACGAP1, ECT2, ASPM, KIF20A	151	129	18224	10.29128805	2.17E-05	1.09E-05	1.40E-04
GOTERM_CC_DIRECT	GO:0000776~kinetochore	9	5.660377358	3.38E-07	MAD2L1, NEK2, ZWINT, BUB1, CENPF, TTK, CENPW, BUB1B, NDC80	151	81	18224	13.40986019	6.53E-05	2.18E-05	4.21E-04
GOTERM_CC_DIRECT	GO:0005576~extracellular region	33	20.75471698	2.15E-06	MBL2, C7, C9, CNDP1, JCHAIN, DCN, ESM1, DNASE1L3, CXCL12, LPA, CCL20, FCN3, HAMP, BCHE, RSPO3, FCN2, APOF, LCAT, IL1RAP, SERPINE1, HHIP, HGFAC, GHR, SPP1, COL15A1, IGF1, IGFALS, CD5L, HGF, CLEC4M, CXCL14, TENM1, COL1A2	151	1610	18224	2.473744396	4.15E-04	1.04E-04	0.002682776
GOTERM_MF_DIRECT	GO:0016712~oxidoreductase activity, acting on paired donors, with incorporation or reduction of molecular oxygen, reduced flavin or flavoprotein as one donor, and incorporation of one atom of oxygen	5	3.144654088	6.62E-06	CYP3A4, CYP2B6, CYP2A6, CYP2E1, CYP1A2	146	15	16881	38.54109589	0.002500344	0.002500344	0.009161234
GOTERM_CC_DIRECT	GO:0000775~chromosome, centromeric region	7	4.402515723	7.22E-06	SGO2, NUF2, CENPF, CENPW, BIRC5, NDC80, HELLS	151	57	18224	14.82142442	0.001392809	2.79E-04	0.00899837
GOTERM_MF_DIRECT	GO:0016705~oxidoreductase activity, acting on paired donors, with incorporation or reduction of molecular oxygen	7	4.402515723	9.16E-06	CYP3A4, CYP4A11, CYP39A1, CYP2B6, CYP26A1, CYP2A6, CYP2E1	146	57	16881	14.19935112	0.003456748	0.00172987	0.01267134
GOTERM_CC_DIRECT	GO:0005615~extracellular space	28	17.61006289	1.34E-05	C3P1, MBL2, CTHRC1, CRHBP, SORL1, JCHAIN, SPINK1, DCN, IGHM, CXCL12, GPC3, CCL20, HAMP, LCAT, SERPINE1, ENO3, HGFAC, GHR, SPP1, DPT, COL15A1, IGFALS, IGF1, CD5L, HGF, CXCL14, TACSTD2, COL1A2	151	1347	18224	2.5087489	0.002590867	4.32E-04	0.016747931
GOTERM_BP_DIRECT	GO:0019373~epoxygenase P450 pathway	5	3.144654088	1.70E-05	CYP4A11, CYP2B6, CYP2A6, CYP2E1, CYP1A2	151	18	16792	30.89036056	0.018704948	0.0047094	0.027187595
GOTERM_MF_DIRECT	GO:0020037~heme binding	9	5.660377358	2.40E-05	CYP3A4, CYP4A11, CYP39A1, CYP2B6, IDO2, CYP26A1, CYP2A6, CYP2E1, CYP1A2	146	137	16881	7.595690431	0.009017359	0.003014867	0.033143893
GOTERM_BP_DIRECT	GO:0007094~mitotic spindle assembly checkpoint	5	3.144654088	2.65E-05	MAD2L1, BUB1, CENPF, TTK, BUB1B	151	20	16792	27.8013245	0.029053308	0.005879391	0.042449205
KEGG_PATHWAY	hsa00830:Retinol metabolism	7	4.402515723	4.21E-05	CYP3A4, CYP2B6, ADH4, ADH1B, CYP26A1, CYP2A6, CYP1A2	71	64	6879	10.59705106	0.006083664	0.006083664	0.049948469
GOTERM_MF_DIRECT	GO:0019825~oxygen binding	6	3.773584906	5.01E-05	CYP3A4, CYP4A11, CYP2B6, CYP26A1, CYP2E1, CYP1A2	146	47	16881	14.7604197	0.018746009	0.004719812	0.069229609
GOTERM_MF_DIRECT	GO:0005506~iron ion binding	9	5.660377358	5.29E-05	CYP3A4, CYP4A11, CYP39A1, CYP2B6, CYP26A1, CYP2A6, CYP2E1, CYP1A2, BBOX1	146	153	16881	6.801369863	0.019806755	0.003993114	0.073184969
KEGG_PATHWAY	hsa00982:Drug metabolism - cytochrome P450	7	4.402515723	5.95E-05	CYP3A4, CYP2B6, ADH4, ADH1B, CYP2A6, CYP2E1, CYP1A2	71	68	6879	9.973695112	0.00859129	0.004304911	0.070618475
GOTERM_BP_DIRECT	GO:0000070~mitotic sister chromatid segregation	5	3.144654088	6.69E-05	MAD2L1, NEK2, ZWINT, NUSAP1, NDC80	151	25	16792	22.2410596	0.071655473	0.012315594	0.107014309
GOTERM_BP_DIRECT	GO:0006805~xenobiotic metabolic process	7	4.402515723	6.95E-05	CYP3A4, GLYAT, CYP2B6, NAT2, CYP26A1, CYP2E1, CYP1A2	151	78	16792	9.979962642	0.074402609	0.010984358	0.111277351
GOTERM_CC_DIRECT	GO:0031090~organelle membrane	7	4.402515723	8.21E-05	CYP3A4, CYP4A11, CYP39A1, CYP2B6, CYP26A1, CYP2A6, CYP1A2	151	87	18224	9.710588414	0.015714572	0.002260207	0.102212648
GOTERM_BP_DIRECT	GO:0017144~drug metabolic process	5	3.144654088	9.15E-05	CYP3A4, CYP2B6, CYP2A6, CYP2E1, CYP1A2	151	27	16792	20.59357371	0.096727833	0.012635909	0.146391679
KEGG_PATHWAY	hsa00980:Metabolism of xenobiotics by cytochrome P450	7	4.402515723	9.60E-05	CYP3A4, CYP2B6, ADH4, ADH1B, CYP2A6, CYP2E1, CYP1A2	71	74	6879	9.16501713	0.01382415	0.004629449	0.11390724
GOTERM_BP_DIRECT	GO:0000281~mitotic cytokinesis	5	3.144654088	1.22E-04	KIF4A, NUSAP1, ANLN, RACGAP1, KIF20A	151	29	16792	19.17332724	0.12696581	0.014973494	0.195340665
GOTERM_MF_DIRECT	GO:0004497~monooxygenase activity	6	3.773584906	1.39E-04	CYP3A4, CYP4A11, CYP39A1, CYP2B6, CYP2E1, CYP1A2	146	58	16881	11.96102976	0.051057724	0.008696516	0.191604666
GOTERM_BP_DIRECT	GO:0042738~exogenous drug catabolic process	4	2.51572327	1.45E-04	CYP3A4, CYP2B6, CYP2A6, CYP1A2	151	12	16792	37.06843267	0.148812565	0.015983184	0.231757169
KEGG_PATHWAY	hsa05204:Chemical carcinogenesis	7	4.402515723	1.48E-04	CYP3A4, ADH4, NAT2, ADH1B, CYP2A6, CYP2E1, CYP1A2	71	80	6879	8.477640845	0.021295324	0.005366882	0.176079362
GOTERM_BP_DIRECT	GO:0007093~mitotic cell cycle checkpoint	5	3.144654088	1.81E-04	MAD2L1, ZWINT, BUB1, TTK, BUB1B	151	32	16792	17.37582781	0.182373519	0.018138005	0.289534978
KEGG_PATHWAY	hsa04110:Cell cycle	8	5.031446541	2.44E-04	CCNB1, CDK1, MAD2L1, CCNB2, BUB1, TTK, BUB1B, CDC20	71	124	6879	6.250795093	0.034768899	0.007052558	0.289310828
GOTERM_MF_DIRECT	GO:0008392~arachidonic acid epoxygenase activity	4	2.51572327	2.62E-04	CYP4A11, CYP2B6, CYP2A6, CYP2E1	146	15	16881	30.83287671	0.0942478	0.014041841	0.361604182
GOTERM_BP_DIRECT	GO:0055114~oxidation-reduction process	16	10.06289308	2.73E-04	CYP3A4, CYP2B6, IDO2, CYP26A1, KMO, CYP1A2, CYP2E1, BBOX1, CYP4A11, CYP39A1, RRM2, AKR1B10, CYP2A6, HHIP, AKR1D1, BCO2	151	592	16792	3.005548595	0.261501828	0.024944989	0.435582539
GOTERM_BP_DIRECT	GO:0007059~chromosome segregation	6	3.773584906	3.53E-04	NEK2, NUF2, CENPF, CENPW, NDC80, TOP2A	151	68	16792	9.812232178	0.324443354	0.029720045	0.56322445
GOTERM_CC_DIRECT	GO:0000942~condensed nuclear chromosome outer kinetochore	3	1.886792453	3.99E-04	CCNB1, BUB1, NDC80	151	4	18224	90.51655629	0.074209381	0.009592097	0.496596268
GOTERM_CC_DIRECT	GO:0005876~spindle microtubule	5	3.144654088	4.63E-04	CDK1, KIF4A, PRC1, NUSAP1, BIRC5	151	44	18224	13.71462974	0.085570575	0.00989021	0.575890893
GOTERM_CC_DIRECT	GO:0005819~spindle	7	4.402515723	4.97E-04	PRC1, NUSAP1, CENPF, TTK, BIRC5, CDC20, KIF20A	151	121	18224	6.981993323	0.091463084	0.00954612	0.617380886
KEGG_PATHWAY	hsa04115:p53 signaling pathway	6	3.773584906	5.59E-04	CCNB1, CDK1, CCNB2, RRM2, SERPINE1, IGF1	71	67	6879	8.676476771	0.077921665	0.013429853	0.661995125
GOTERM_BP_DIRECT	GO:0008202~steroid metabolic process	5	3.144654088	5.76E-04	CYP3A4, CYP2B6, AKR1B10, CYP2A6, CYP2E1	151	43	16792	12.93084861	0.472949359	0.044716425	0.91805664
KEGG_PATHWAY	hsa04114:Oocyte meiosis	7	4.402515723	8.74E-04	CCNB1, CDK1, MAD2L1, CCNB2, BUB1, IGF1, CDC20	71	111	6879	6.11001142	0.119018249	0.017939756	1.032118827
GOTERM_CC_DIRECT	GO:0005581~collagen trimer	6	3.773584906	9.78E-04	CTHRC1, MBL2, FCN3, FCN2, COL1A2, COL15A1	151	92	18224	7.871004895	0.172043477	0.017016701	1.211531352
KEGG_PATHWAY	hsa00232:Caffeine metabolism	3	1.886792453	0.001000804	NAT2, CYP2A6, CYP1A2	71	5	6879	58.13239437	0.13514133	0.017984952	1.181671033
GOTERM_CC_DIRECT	GO:0070062~extracellular exosome	39	24.52830189	0.001079873	C7, C9, SORL1, ALDOB, JCHAIN, SPINK1, KMO, EDIL3, IGHM, CXCL12, BBOX1, GPC3, GPM6A, FCN2, LCAT, PGLYRP2, SERPINE1, ENO3, SULT1C2, ACSL4, SPP1, DPT, CLRN3, CDK1, S100P, CDHR2, LIFR, COL15A1, IGFALS, CD5L, RACGAP1, CYP4A11, GLYAT, FREM2, TACSTD2, AKR1B10, HAO2, COL1A2, AKR1D1	151	2811	18224	1.674443588	0.188221758	0.017227225	1.337314274
GOTERM_BP_DIRECT	GO:0016098~monoterpenoid metabolic process	3	1.886792453	0.001161347	CYP3A4, CYP2E1, CYP1A2	151	6	16792	55.60264901	0.725325319	0.082538374	1.843589067
GOTERM_BP_DIRECT	GO:0046483~heterocycle metabolic process	3	1.886792453	0.001161347	CYP3A4, CYP2E1, CYP1A2	151	6	16792	55.60264901	0.725325319	0.082538374	1.843589067
GOTERM_MF_DIRECT	GO:0008395~steroid hydroxylase activity	4	2.51572327	0.001396238	CYP3A4, CYP2B6, CYP2A6, CYP2E1	146	26	16881	17.7881981	0.410303263	0.063886323	1.914234313
GOTERM_MF_DIRECT	GO:0042803~protein homodimerization activity	16	10.06289308	0.001546682	E2F8, JCHAIN, CENPF, TTK, BIRC5, ECT2, MAD2L1, TENM1, KCNN2, PDGFRA, ENO3, GYS2, THRSP, TOP2A, GHR, SLC22A1	146	730	16881	2.534209045	0.442949052	0.0629428	2.118450787
GOTERM_BP_DIRECT	GO:0001867~complement activation, lectin pathway	3	1.886792453	0.001616357	MBL2, FCN3, FCN2	151	7	16792	47.65941343	0.834509825	0.106338057	2.557172581
GOTERM_BP_DIRECT	GO:0051988~regulation of attachment of spindle microtubules to kinetochore	3	1.886792453	0.001616357	NEK2, RACGAP1, ECT2	151	7	16792	47.65941343	0.834509825	0.106338057	2.557172581
GOTERM_CC_DIRECT	GO:0072562~blood microparticle	7	4.402515723	0.001628011	C9, BCHE, FCN3, FCN2, JCHAIN, CD5L, IGHM	151	152	18224	5.558034158	0.269818523	0.023899179	2.009816257
GOTERM_BP_DIRECT	GO:0008283~cell proliferation	11	6.918238994	0.001683909	FAM83D, CDK1, UHRF1, TACSTD2, DLGAP5, E2F8, BUB1, CENPF, IGF1, BUB1B, ITGA2	151	366	16792	3.342235733	0.846504656	0.104381105	2.662696809
KEGG_PATHWAY	hsa04914:Progesterone-mediated oocyte maturation	6	3.773584906	0.001829298	CCNB1, CDK1, MAD2L1, CCNB2, BUB1, IGF1	71	87	6879	6.68188441	0.233170792	0.029068171	2.150203946
GOTERM_CC_DIRECT	GO:0000922~spindle pole	6	3.773584906	0.002077864	CCNB1, MAD2L1, PRC1, NEK2, CENPF, CDC20	151	109	18224	6.643416976	0.330647841	0.028267424	2.558580942
GOTERM_MF_DIRECT	GO:0008017~microtubule binding	8	5.031446541	0.002147356	KIF14, FAM83D, KIF4A, PRC1, NUSAP1, BIRC5, RACGAP1, KIF20A	146	208	16881	4.447049526	0.556285249	0.078043593	2.929894392
GOTERM_BP_DIRECT	GO:0060326~cell chemotaxis	5	3.144654088	0.00271434	CXCL14, CCL20, PDGFRA, HGF, CXCL12	151	65	16792	8.554253693	0.951318208	0.154573378	4.259137798
GOTERM_BP_DIRECT	GO:0007155~cell adhesion	12	7.547169811	0.002791821	SRPX, FREM2, ROBO1, COL15A1, IGFALS, ITGA2, EDIL3, CD24, CNTN3, CXCL12, SPP1, DPT	151	459	16792	2.907328053	0.955347575	0.150938373	4.378180468
GOTERM_BP_DIRECT	GO:0034501~protein localization to kinetochore	3	1.886792453	0.003403171	CDK1, TTK, BUB1B	151	10	16792	33.3615894	0.977422022	0.172659561	5.312613119
GOTERM_CC_DIRECT	GO:0005829~cytosol	42	26.41509434	0.003626621	KIF4A, PRC1, CNDP1, NEK2, ALDOB, ADH1B, KMO, IGF2BP3, BBOX1, HMMR, FOS, NCAPG, ADH4, BUB1, ENO3, GYS2, SULT1C2, THRSP, KIF14, CDK1, NAT2, NUF2, IDO2, CENPF, NDC80, CDC20, BIRC5, RACGAP1, CENPK, ECT2, GBA3, CCNB1, CCNB2, MAD2L1, SGO2, TACSTD2, AKR1B10, RRM2, ZWINT, BUB1B, CENPU, AKR1D1	151	3315	18224	1.52908813	0.504015279	0.045671516	4.426328236
GOTERM_BP_DIRECT	GO:0051436~negative regulation of ubiquitin-protein ligase activity involved in mitotic cell cycle	5	3.144654088	0.003738181	CCNB1, CDK1, MAD2L1, BUB1B, CDC20	151	71	16792	7.831359015	0.984464784	0.179889726	5.821028386
GOTERM_BP_DIRECT	GO:0001775~cell activation	3	1.886792453	0.004135125	PDGFRA, IGF1, CD24	151	11	16792	30.32871764	0.990026187	0.188965841	6.420123645
GOTERM_MF_DIRECT	GO:0042834~peptidoglycan binding	3	1.886792453	0.004570664	PGLYRP2, JCHAIN, IGHM	146	12	16881	28.90582192	0.823011682	0.145658845	6.140557488
GOTERM_CC_DIRECT	GO:0072686~mitotic spindle	4	2.51572327	0.00463409	CDK1, MAD2L1, RACGAP1, ECT2	151	41	18224	11.77451139	0.591987745	0.054487934	5.623563195
GOTERM_BP_DIRECT	GO:0051437~positive regulation of ubiquitin-protein ligase activity involved in regulation of mitotic cell cycle transition	5	3.144654088	0.004769664	CCNB1, CDK1, MAD2L1, BUB1B, CDC20	151	76	16792	7.316138027	0.995090365	0.206383234	7.370397723
GOTERM_BP_DIRECT	GO:0051310~metaphase plate congression	3	1.886792453	0.004933173	FAM83D, CENPF, NDC80	151	12	16792	27.8013245	0.995910219	0.204779623	7.613795344
GOTERM_BP_DIRECT	GO:0031145~anaphase-promoting complex-dependent catabolic process	5	3.144654088	0.005472201	CCNB1, CDK1, MAD2L1, BUB1B, CDC20	151	79	16792	7.038310001	0.997761162	0.216568718	8.41194741
GOTERM_BP_DIRECT	GO:0042493~response to drug	9	5.660377358	0.00603923	CCNB1, CDK1, FOS, BCHE, CENPF, ENO3, ITGA2, CYP2E1, FOSB	151	304	16792	3.292262112	0.998812594	0.228235869	9.244579737
GOTERM_BP_DIRECT	GO:0000086~G2/M transition of mitotic cell cycle	6	3.773584906	0.007742073	CCNB1, CDK1, CCNB2, NEK2, BIRC5, HMMR	151	137	16792	4.870305022	0.999823587	0.27392316	11.702603
GOTERM_MF_DIRECT	GO:0019899~enzyme binding	9	5.660377358	0.008143131	CYP3A4, BCHE, ESR1, CYP2A6, BIRC5, CDC20, CYP2E1, CYP1A2, TOP2A	146	333	16881	3.124953721	0.954530098	0.227063764	10.69445878
GOTERM_CC_DIRECT	GO:0016363~nuclear matrix	5	3.144654088	0.008456522	KIF4A, UHRF1, TENM1, CENPF, CENPW	151	97	18224	6.221069161	0.805835371	0.091912591	10.04163652
GOTERM_BP_DIRECT	GO:0008209~androgen metabolic process	3	1.886792453	0.008762088	CYP3A4, ESR1, AKR1D1	151	16	16792	20.85099338	0.999943788	0.294969039	13.14493841
GOTERM_BP_DIRECT	GO:0000910~cytokinesis	4	2.51572327	0.009008306	PRC1, BIRC5, ECT2, KIF20A	151	48	16792	9.267108168	0.999957356	0.293185621	13.48977379
GOTERM_BP_DIRECT	GO:0008284~positive regulation of cell proliferation	11	6.918238994	0.009127978	KIF14, PRC1, PDGFRA, LIFR, TTK, IGF1, BIRC5, CDC20, ESM1, HGF, PLAC8	151	466	16792	2.625017764	0.999962715	0.288156616	13.65691274
GOTERM_MF_DIRECT	GO:0005515~protein binding	91	57.2327044	0.009254111	PRC1, CRHBP, E2F8, EZH2, SORL1, TTK, SPINK1, IGHM, BBOX1, FAM83D, ZGPAT, FOS, LPA, GPC3, ROBO1, CLEC4G, LCAT, SERPINE1, OIT3, HHIP, TOP2A, GHR, SLC22A1, KIF14, EGR1, CDK1, DTL, CDHR2, LIFR, ESR1, NUSAP1, PBK, ECT2, UHRF1, MAD2L1, SGO2, TACSTD2, AKR1B10, RRM2, ZWINT, PDGFRA, COL1A2, BUB1B, CLEC1B, MBL2, KIF4A, NEK2, ALDOB, IGF2BP3, DCN, MAGEA6, HMMR, GLS2, PEG10, CCL20, GPM6A, NCAPG, FCN3, FCN2, B…	146	8785	16881	1.197691426	0.970232567	0.236875334	12.06830905
GOTERM_CC_DIRECT	GO:0051233~spindle midzone	3	1.886792453	0.010498607	KIF14, BUB1B, RACGAP1	151	19	18224	19.05611711	0.869573115	0.106995332	12.323193
GOTERM_BP_DIRECT	GO:0071277~cellular response to calcium ion	4	2.51572327	0.010638023	FOS, CRHBP, FOSB, ECT2	151	51	16792	8.721984158	0.999993161	0.31862359	15.74007452
GOTERM_BP_DIRECT	GO:0042787~protein ubiquitination involved in ubiquitin-dependent protein catabolic process	6	3.773584906	0.012116829	CCNB1, CDK1, UHRF1, MAD2L1, BUB1B, CDC20	151	153	16792	4.360992079	0.999998704	0.345334955	17.73439645
GOTERM_BP_DIRECT	GO:0045926~negative regulation of growth	3	1.886792453	0.012269434	MT1M, GPC3, MT1F	151	19	16792	17.55873127	0.999998909	0.340319757	17.9376615
GOTERM_BP_DIRECT	GO:0048146~positive regulation of fibroblast proliferation	4	2.51572327	0.012427596	CCNB1, PDGFRA, ESR1, IGF1	151	54	16792	8.237429482	0.999999087	0.33568726	18.14783102
GOTERM_MF_DIRECT	GO:0042802~identical protein binding	14	8.805031447	0.012461216	CAP2, PRC1, ALDOB, ESR1, NDC80, BIRC5, HGF, BBOX1, UHRF1, MAD2L1, BCHE, ROBO1, COL1A2, THRSP	146	749	16881	2.161182947	0.991260778	0.287208779	15.92504229
GOTERM_BP_DIRECT	GO:0006629~lipid metabolic process	6	3.773584906	0.013452163	CYP3A4, LPA, APOF, LCAT, ACSL4, THRSP	151	157	16792	4.249884001	0.999999712	0.349682885	19.49712605
GOTERM_MF_DIRECT	GO:0048306~calcium-dependent protein binding	4	2.51572327	0.013573125	MBL2, S100P, FCN2, CLEC4M	146	58	16881	7.974019839	0.994291385	0.291344138	17.22511891
GOTERM_CC_DIRECT	GO:0005874~microtubule	8	5.031446541	0.014628037	KIF14, KIF4A, NEK2, CRHBP, NUSAP1, BIRC5, RACGAP1, KIF20A	151	311	18224	3.104533549	0.941811286	0.139023072	16.77510105
GOTERM_BP_DIRECT	GO:0009612~response to mechanical stimulus	4	2.51572327	0.015771619	CCNB1, DCN, FOSB, CXCL12	151	59	16792	7.539342238	0.999999979	0.388016752	22.47506297
GOTERM_CC_DIRECT	GO:0071756~pentameric IgM immunoglobulin complex	2	1.257861635	0.016394509	JCHAIN, IGHM	151	2	18224	120.6887417	0.958843132	0.147445569	18.61523609
GOTERM_CC_DIRECT	GO:0071757~hexameric IgM immunoglobulin complex	2	1.257861635	0.016394509	JCHAIN, IGHM	151	2	18224	120.6887417	0.958843132	0.147445569	18.61523609
KEGG_PATHWAY	hsa01100:Metabolic pathways	21	13.20754717	0.016583654	CYP3A4, CNDP1, CYP2B6, ALDOB, NAT2, IDO2, ADH1B, CYP26A1, KMO, CYP1A2, CYP2E1, GLS2, GBA3, ADH4, RRM2, AKR1B10, HAO2, ENO3, CYP2A6, ACSL4, AKR1D1	71	1219	6879	1.669100741	0.911503458	0.215319915	18.00608398
GOTERM_BP_DIRECT	GO:0001523~retinoid metabolic process	4	2.51572327	0.017237176	GPC3, ADH4, AKR1B10, BCO2	151	61	16792	7.292150689	0.999999996	0.407001758	24.3031
GOTERM_BP_DIRECT	GO:0051439~regulation of ubiquitin-protein ligase activity involved in mitotic cell cycle	3	1.886792453	0.017735518	CCNB1, CDK1, CDC20	151	23	16792	14.50503887	0.999999998	0.407648312	24.915434
GOTERM_BP_DIRECT	GO:0000902~cell morphogenesis	4	2.51572327	0.017997554	CAP2, TENM1, HGF, ECT2	151	62	16792	7.174535356	0.999999998	0.404190932	25.23554354
GOTERM_MF_DIRECT	GO:0003682~chromatin binding	9	5.660377358	0.019763215	CDK1, FOS, EZH2, ESR1, CENPF, TOP2A, UBE2T, HELLS, PLAC8	146	391	16881	2.661405599	0.999471413	0.37598535	24.12826758
GOTERM_BP_DIRECT	GO:0014068~positive regulation of phosphatidylinositol 3-kinase signaling	4	2.51572327	0.020389435	PDGFRA, IGF1, DCN, HGF	151	65	16792	6.843402955	1	0.435990782	28.0989533
GOTERM_BP_DIRECT	GO:0006306~DNA methylation	3	1.886792453	0.020787539	FOS, EZH2, HELLS	151	25	16792	13.34463576	1	0.434328125	28.56543893
GOTERM_BP_DIRECT	GO:0002040~sprouting angiogenesis	3	1.886792453	0.020787539	RSPO3, E2F8, ESM1	151	25	16792	13.34463576	1	0.434328125	28.56543893
KEGG_PATHWAY	hsa00140:Steroid hormone biosynthesis	4	2.51572327	0.020896614	CYP3A4, CYP2E1, CYP1A2, AKR1D1	71	58	6879	6.68188441	0.953211392	0.24298646	22.17479094
GOTERM_MF_DIRECT	GO:0070330~aromatase activity	3	1.886792453	0.022349524	CYP3A4, CYP2B6, CYP1A2	146	27	16881	12.84703196	0.999805282	0.395035608	26.85105479
GOTERM_MF_DIRECT	GO:0005496~steroid binding	3	1.886792453	0.022349524	CYP3A4, ESR1, AKR1D1	146	27	16881	12.84703196	0.999805282	0.395035608	26.85105479
GOTERM_CC_DIRECT	GO:0097149~centralspindlin complex	2	1.257861635	0.02449136	RACGAP1, ECT2	151	3	18224	80.45916115	0.991651543	0.203787728	26.58057739
GOTERM_BP_DIRECT	GO:0051726~regulation of cell cycle	5	3.144654088	0.025160739	CCNB1, CCNB2, DTL, PRR11, CENPF	151	124	16792	4.484084597	1	0.490682839	33.50644493
GOTERM_MF_DIRECT	GO:0044729~hemi-methylated DNA-binding	2	1.257861635	0.025549409	EGR1, UHRF1	146	3	16881	77.08219178	0.999943609	0.419294035	30.09431933
GOTERM_BP_DIRECT	GO:0045931~positive regulation of mitotic cell cycle	3	1.886792453	0.025740981	CCNB1, CDK1, BIRC5	151	28	16792	11.91485336	1	0.490533522	34.13740341
GOTERM_BP_DIRECT	GO:0030573~bile acid catabolic process	2	1.257861635	0.02656137	CYP39A1, AKR1D1	151	3	16792	74.13686534	1	0.493562505	35.01992475
GOTERM_BP_DIRECT	GO:0032787~monocarboxylic acid metabolic process	2	1.257861635	0.02656137	GLYAT, CYP1A2	151	3	16792	74.13686534	1	0.493562505	35.01992475
GOTERM_MF_DIRECT	GO:0016491~oxidoreductase activity	6	3.773584906	0.029254013	CYP3A4, RRM2, HAO2, ADH1B, CYP2E1, CYP1A2	146	200	16881	3.46869863	0.999986637	0.44605151	33.68231848
GOTERM_BP_DIRECT	GO:0007052~mitotic spindle organization	3	1.886792453	0.029281913	CCNB1, TTK, NDC80	151	30	16792	11.1205298	1	0.520203918	37.8678183
KEGG_PATHWAY	hsa00010:Glycolysis / Gluconeogenesis	4	2.51572327	0.030418433	ADH4, ALDOB, ADH1B, ENO3	71	67	6879	5.784317847	0.988656925	0.311515393	30.69974228
GOTERM_BP_DIRECT	GO:0071392~cellular response to estradiol stimulus	3	1.886792453	0.031121059	CRHBP, ESR1, ITGA2	151	31	16792	10.76180303	1	0.534327611	39.7262989
GOTERM_CC_DIRECT	GO:0042567~insulin-like growth factor ternary complex	2	1.257861635	0.032522	IGFALS, IGF1	151	4	18224	60.34437086	0.998306708	0.251773184	33.76670571
GOTERM_CC_DIRECT	GO:0031262~Ndc80 complex	2	1.257861635	0.032522	NUF2, NDC80	151	4	18224	60.34437086	0.998306708	0.251773184	33.76670571
KEGG_PATHWAY	hsa04610:Complement and coagulation cascades	4	2.51572327	0.032797081	MBL2, C7, C9, SERPINE1	71	69	6879	5.616656461	0.99205577	0.310609136	32.69136161
GOTERM_MF_DIRECT	GO:0035173~histone kinase activity	2	1.257861635	0.033920978	CCNB1, CDK1	146	4	16881	57.81164384	0.999997838	0.479118279	37.95923795
GOTERM_MF_DIRECT	GO:0034875~caffeine oxidase activity	2	1.257861635	0.033920978	CYP3A4, CYP1A2	146	4	16881	57.81164384	0.999997838	0.479118279	37.95923795
GOTERM_MF_DIRECT	GO:0004693~cyclin-dependent protein serine/threonine kinase activity	3	1.886792453	0.034358401	CCNB1, CDK1, CCNB2	146	34	16881	10.20205479	0.999998178	0.467048853	38.34669784
KEGG_PATHWAY	hsa00591:Linoleic acid metabolism	3	1.886792453	0.034727511	CYP3A4, CYP2E1, CYP1A2	71	29	6879	10.02282661	0.994053798	0.306546863	34.26900941
GOTERM_BP_DIRECT	GO:0051450~myoblast proliferation	2	1.257861635	0.035258481	IGF1, HGF	151	4	16792	55.60264901	1	0.572269546	43.71843753
GOTERM_BP_DIRECT	GO:0006955~immune response	9	5.660377358	0.035447551	C7, C9, CXCL14, CCL20, HAMP, TENM1, IL1RAP, JCHAIN, CXCL12	151	421	16792	2.377310409	1	0.566606743	43.89480692
GOTERM_CC_DIRECT	GO:0009986~cell surface	10	6.289308176	0.035471835	MBL2, SRPX, ROBO1, KCNN2, ITGA2, HHIP, CD24, IGHM, GHR, HMMR	151	542	18224	2.226729552	0.999060756	0.261446996	36.23960203
GOTERM_CC_DIRECT	GO:0031012~extracellular matrix	7	4.402515723	0.035943903	ZG16, SERPINE1, COL1A2, COL15A1, EDIL3, DCN, DPT	151	296	18224	2.854125649	0.999145435	0.255000396	36.62736755
GOTERM_BP_DIRECT	GO:0007018~microtubule-based movement	4	2.51572327	0.035952534	KIF14, KIF4A, RACGAP1, KIF20A	151	81	16792	5.491619655	1	0.564356309	44.36333208
GOTERM_CC_DIRECT	GO:0016020~membrane	27	16.98113208	0.036183789	KIF4A, PRR11, SORL1, TTK, HMMR, FOS, SRPX, NCAPG, BCHE, PGLYRP2, IL1RAP, BUB1, CD24, ACSL4, SLC22A1, KIF14, CDK1, ESR1, NUF2, NDC80, CD5L, HGF, CLEC4M, CCNB1, CCNB2, TACSTD2, PDGFRA	151	2200	18224	1.481180012	0.99918551	0.24762314	36.8235825
GOTERM_BP_DIRECT	GO:0001890~placenta development	3	1.886792453	0.038913637	PEG10, E2F8, DCN	151	35	16792	9.531882687	1	0.586347061	47.03766353
GOTERM_BP_DIRECT	GO:0006956~complement activation	4	2.51572327	0.042991497	MBL2, C7, FCN3, FCN2	151	87	16792	5.112887265	1	0.61639035	50.52378872
GOTERM_BP_DIRECT	GO:0032467~positive regulation of cytokinesis	3	1.886792453	0.043058805	KIF14, RACGAP1, ECT2	151	37	16792	9.016645785	1	0.60984387	50.57948232
GOTERM_MF_DIRECT	GO:0019901~protein kinase binding	8	5.031446541	0.043776326	KIF14, CCNB1, FAM83D, PRC1, CD24, RACGAP1, GHR, KIF20A	146	376	16881	2.46006995	0.999999955	0.536577923	46.16363827
GOTERM_BP_DIRECT	GO:0006706~steroid catabolic process	2	1.257861635	0.043878401	CYP3A4, CYP1A2	151	5	16792	44.48211921	1	0.609929251	51.25294909
GOTERM_BP_DIRECT	GO:0014834~skeletal muscle satellite cell maintenance involved in skeletal muscle regeneration	2	1.257861635	0.043878401	EZH2, IGF1	151	5	16792	44.48211921	1	0.609929251	51.25294909
GOTERM_BP_DIRECT	GO:0007565~female pregnancy	4	2.51572327	0.045480073	FOS, CRHBP, ITGA2, FOSB	151	89	16792	4.997990922	1	0.616539417	52.5442878
GOTERM_MF_DIRECT	GO:0004866~endopeptidase inhibitor activity	3	1.886792453	0.046211851	C3P1, LPA, SPINK1	146	40	16881	8.671746575	0.999999983	0.540488058	48.0297894
KEGG_PATHWAY	hsa05020:Prion diseases	3	1.886792453	0.046457792	EGR1, C7, C9	71	34	6879	8.548881524	0.998990076	0.368627142	43.14980902
GOTERM_BP_DIRECT	GO:0032355~response to estradiol	4	2.51572327	0.048038746	EZH2, ESR1, CYP1A2, GHR	151	91	16792	4.888144968	1	0.630409699	54.5408606
GOTERM_MF_DIRECT	GO:0004024~alcohol dehydrogenase activity, zinc-dependent	2	1.257861635	0.050450434	ADH4, ADH1B	146	6	16881	38.54109589	0.999999997	0.557510647	51.13508147
KEGG_PATHWAY	hsa05205:Proteoglycans in cancer	6	3.773584906	0.052249209	GPC3, ESR1, IGF1, ITGA2, DCN, HGF	71	200	6879	2.906619718	0.999582504	0.385119409	47.11622278
GOTERM_BP_DIRECT	GO:0010216~maintenance of DNA methylation	2	1.257861635	0.052421812	UHRF1, HELLS	151	6	16792	37.06843267	1	0.65672529	57.77916547
GOTERM_BP_DIRECT	GO:0042737~drug catabolic process	2	1.257861635	0.052421812	CYP3A4, CYP1A2	151	6	16792	37.06843267	1	0.65672529	57.77916547
GOTERM_BP_DIRECT	GO:0021695~cerebellar cortex development	2	1.257861635	0.052421812	KIF14, EZH2	151	6	16792	37.06843267	1	0.65672529	57.77916547
GOTERM_BP_DIRECT	GO:0071168~protein localization to chromatin	2	1.257861635	0.052421812	EZH2, ESR1	151	6	16792	37.06843267	1	0.65672529	57.77916547
GOTERM_BP_DIRECT	GO:0045740~positive regulation of DNA replication	3	1.886792453	0.054091732	CDK1, PDGFRA, IGF1	151	42	16792	7.943235572	1	0.662056519	58.95502542
GOTERM_CC_DIRECT	GO:0045120~pronucleus	2	1.257861635	0.056222012	EZH2, CENPF	151	7	18224	34.48249763	0.999985879	0.34918595	51.37521011
GOTERM_CC_DIRECT	GO:0005579~membrane attack complex	2	1.257861635	0.056222012	C7, C9	151	7	18224	34.48249763	0.999985879	0.34918595	51.37521011
GOTERM_BP_DIRECT	GO:0034080~CENP-A containing nucleosome assembly	3	1.886792453	0.056406495	CENPW, CENPU, CENPK	151	43	16792	7.758509164	1	0.671476462	60.53424288
KEGG_PATHWAY	hsa04510:Focal adhesion	6	3.773584906	0.057933461	PDGFRA, COL1A2, IGF1, ITGA2, HGF, SPP1	71	206	6879	2.821960892	0.999825487	0.398921616	50.76125094
KEGG_PATHWAY	hsa04512:ECM-receptor interaction	4	2.51572327	0.058381778	COL1A2, ITGA2, SPP1, HMMR	71	87	6879	4.454589607	0.999837125	0.384047196	51.03870847
GOTERM_BP_DIRECT	GO:0007077~mitotic nuclear envelope disassembly	3	1.886792453	0.05875543	CCNB1, CDK1, CCNB2	151	44	16792	7.58217941	1	0.680582524	62.07840888
GOTERM_BP_DIRECT	GO:0006958~complement activation, classical pathway	4	2.51572327	0.058960032	MBL2, C7, C9, IGHM	151	99	16792	4.493143354	1	0.675757788	62.21019449
GOTERM_MF_DIRECT	GO:0003823~antigen binding	4	2.51572327	0.059032705	FCN3, FCN2, JCHAIN, IGHM	146	103	16881	4.490224764	1	0.601482974	56.90257022
KEGG_PATHWAY	hsa04151:PI3K-Akt signaling pathway	8	5.031446541	0.060179183	PDGFRA, COL1A2, GYS2, IGF1, ITGA2, HGF, GHR, SPP1	71	345	6879	2.246662584	0.999876538	0.377282242	52.13678253
GOTERM_BP_DIRECT	GO:0090267~positive regulation of mitotic cell cycle spindle assembly checkpoint	2	1.257861635	0.060889388	MAD2L1, NDC80	151	7	16792	31.77294229	1	0.681844281	63.43197172
GOTERM_BP_DIRECT	GO:2000096~positive regulation of Wnt signaling pathway, planar cell polarity pathway	2	1.257861635	0.060889388	GPC3, RSPO3	151	7	16792	31.77294229	1	0.681844281	63.43197172
GOTERM_BP_DIRECT	GO:0019441~tryptophan catabolic process to kynurenine	2	1.257861635	0.060889388	IDO2, KMO	151	7	16792	31.77294229	1	0.681844281	63.43197172
GOTERM_BP_DIRECT	GO:0043654~recognition of apoptotic cell	2	1.257861635	0.060889388	FCN3, FCN2	151	7	16792	31.77294229	1	0.681844281	63.43197172
GOTERM_BP_DIRECT	GO:0061051~positive regulation of cell growth involved in cardiac muscle cell development	2	1.257861635	0.060889388	HAMP, IGF1	151	7	16792	31.77294229	1	0.681844281	63.43197172
GOTERM_BP_DIRECT	GO:0032870~cellular response to hormone stimulus	3	1.886792453	0.061137753	FOS, FOSB, GHR	151	45	16792	7.413686534	1	0.677446774	63.58653149
GOTERM_MF_DIRECT	GO:0005178~integrin binding	4	2.51572327	0.061819186	IGF1, ITGA2, EDIL3, ESM1	146	105	16881	4.404696673	1	0.604552318	58.63486267
KEGG_PATHWAY	hsa00380:Tryptophan metabolism	3	1.886792453	0.062144244	IDO2, KMO, CYP1A2	71	40	6879	7.266549296	0.999908856	0.371961384	53.31144175
GOTERM_CC_DIRECT	GO:0005813~centrosome	8	5.031446541	0.062706437	CCNB1, CDK1, CCNB2, DTL, NCAPG, NEK2, CENPF, CDC20	151	426	18224	2.266455244	0.999996268	0.370547638	55.37816372
GOTERM_CC_DIRECT	GO:0005641~nuclear envelope lumen	2	1.257861635	0.063993143	BCHE, SORL1	151	8	18224	30.17218543	0.999997137	0.366085831	56.13549165
GOTERM_CC_DIRECT	GO:0000940~condensed chromosome outer kinetochore	2	1.257861635	0.063993143	CENPF, BUB1B	151	8	18224	30.17218543	0.999997137	0.366085831	56.13549165
GOTERM_BP_DIRECT	GO:0031100~organ regeneration	3	1.886792453	0.065999468	CDK1, HGF, CXCL12	151	47	16792	7.098210511	1	0.700357647	66.49144274
GOTERM_MF_DIRECT	GO:0008009~chemokine activity	3	1.886792453	0.066307972	CXCL14, CCL20, CXCL12	146	49	16881	7.078976796	1	0.617306479	61.29016141
KEGG_PATHWAY	hsa00071:Fatty acid degradation	3	1.886792453	0.067722162	ADH4, ADH1B, ACSL4	71	42	6879	6.920523139	0.999961622	0.38380529	56.503444
GOTERM_MF_DIRECT	GO:0004252~serine-type endopeptidase activity	6	3.773584906	0.069138174	MBL2, LPA, FCN3, FCN2, HGF, HGFAC	146	255	16881	2.720547945	1	0.619853953	62.88211149
GOTERM_BP_DIRECT	GO:0051256~mitotic spindle midzone assembly	2	1.257861635	0.069281798	KIF4A, RACGAP1	151	8	16792	27.8013245	1	0.712778889	68.3282151
GOTERM_CC_DIRECT	GO:0005871~kinesin complex	3	1.886792453	0.070627926	KIF14, KIF4A, KIF20A	151	53	18224	6.831438211	0.999999275	0.385818931	59.85636734
GOTERM_CC_DIRECT	GO:0005578~proteinaceous extracellular matrix	6	3.773584906	0.070882065	CTHRC1, GPC3, ZG16, COL1A2, COL15A1, DPT	151	268	18224	2.701986755	0.999999312	0.376855033	59.99294018
GOTERM_BP_DIRECT	GO:0000187~activation of MAPK activity	4	2.51572327	0.070940779	CDK1, IGF1, HGF, GHR	151	107	16792	4.157207402	1	0.716014422	69.22024363
GOTERM_CC_DIRECT	GO:0048471~perinuclear region of cytoplasm	10	6.289308176	0.07130122	MT1M, MAD2L1, TENM1, CENPF, BUB1B, ITGA2, CDC20, CDKN3, SPP1, MT1F	151	621	18224	1.943457999	0.999999369	0.369049643	60.21725808
GOTERM_CC_DIRECT	GO:0031093~platelet alpha granule lumen	3	1.886792453	0.075317979	SERPINE1, IGF1, HGF	151	55	18224	6.583022276	0.999999727	0.376420625	62.3089965
GOTERM_BP_DIRECT	GO:0010863~positive regulation of phospholipase C activity	2	1.257861635	0.077599703	PDGFRA, ESR1	151	9	16792	24.71228845	1	0.743583709	72.56911636
GOTERM_BP_DIRECT	GO:0010389~regulation of G2/M transition of mitotic cell cycle	2	1.257861635	0.077599703	KIF14, CENPF	151	9	16792	24.71228845	1	0.743583709	72.56911636
GOTERM_BP_DIRECT	GO:0006569~tryptophan catabolic process	2	1.257861635	0.077599703	IDO2, KMO	151	9	16792	24.71228845	1	0.743583709	72.56911636
GOTERM_BP_DIRECT	GO:0043589~skin morphogenesis	2	1.257861635	0.077599703	COL1A2, ITGA2	151	9	16792	24.71228845	1	0.743583709	72.56911636
GOTERM_BP_DIRECT	GO:0097267~omega-hydroxylase P450 pathway	2	1.257861635	0.077599703	CYP4A11, CYP1A2	151	9	16792	24.71228845	1	0.743583709	72.56911636
GOTERM_CC_DIRECT	GO:0005634~nucleus	54	33.96226415	0.078988744	PRC1, CRHBP, E2F8, PRR11, EZH2, DNASE1L3, ZIC2, FOS, ZGPAT, TOP2A, ASPM, GHR, EGR1, KIF14, CDK1, DTL, ESR1, NUSAP1, FOSB, PBK, ECT2, UHRF1, MAD2L1, TACSTD2, ZWINT, RRM2, PDGFRA, UBE2T, HOXA13, NEK2, IGF2BP3, PEG10, NCAPG, HELLS, MT1F, GINS1, RBM24, S100P, MT1M, RAD51AP1, DLGAP5, NUF2, ITGA2, CENPF, NDC80, BIRC5, CDC20, CENPK, RACGAP1, CDKN3, CCNB1, CCNB2, TENM1, CENPU	151	5415	18224	1.203544239	0.999999873	0.381977863	64.13160466
GOTERM_CC_DIRECT	GO:0097431~mitotic spindle pole	2	1.257861635	0.079345227	FAM83D, ASPM	151	10	18224	24.13774834	0.999999882	0.374544246	64.30421618
KEGG_PATHWAY	hsa00983:Drug metabolism - other enzymes	3	1.886792453	0.079348301	CYP3A4, NAT2, CYP2A6	71	46	6879	6.318738518	0.999993779	0.420096442	62.52387652
KEGG_PATHWAY	hsa05231:Choline metabolism in cancer	4	2.51572327	0.083160011	FOS, SLC44A5, PDGFRA, SLC22A1	71	101	6879	3.83712174	0.999996591	0.421523918	64.32497497
GOTERM_MF_DIRECT	GO:0005102~receptor binding	7	4.402515723	0.084167745	MBL2, HAMP, APOF, RSPO3, HAO2, SERPINE1, CXCL12	146	353	16881	2.29281307	1	0.682100049	70.36585024
GOTERM_BP_DIRECT	GO:2000406~positive regulation of T cell migration	2	1.257861635	0.085843762	CCL20, CXCL12	151	10	16792	22.2410596	1	0.774547299	76.24235875
GOTERM_BP_DIRECT	GO:0008228~opsonization	2	1.257861635	0.085843762	MBL2, FCN2	151	10	16792	22.2410596	1	0.774547299	76.24235875
GOTERM_BP_DIRECT	GO:0070365~hepatocyte differentiation	2	1.257861635	0.085843762	E2F8, ITGA2	151	10	16792	22.2410596	1	0.774547299	76.24235875
GOTERM_BP_DIRECT	GO:0048387~negative regulation of retinoic acid receptor signaling pathway	2	1.257861635	0.085843762	EZH2, CYP26A1	151	10	16792	22.2410596	1	0.774547299	76.24235875
GOTERM_BP_DIRECT	GO:0055015~ventricular cardiac muscle cell development	2	1.257861635	0.085843762	CCNB1, CDK1	151	10	16792	22.2410596	1	0.774547299	76.24235875
GOTERM_BP_DIRECT	GO:0033160~positive regulation of protein import into nucleus, translocation	2	1.257861635	0.085843762	CDK1, IGF1	151	10	16792	22.2410596	1	0.774547299	76.24235875
GOTERM_BP_DIRECT	GO:0050829~defense response to Gram-negative bacterium	3	1.886792453	0.086632123	FCN2, SERPINE1, IGHM	151	55	16792	6.065743528	1	0.772782385	76.56833258
GOTERM_CC_DIRECT	GO:0005737~cytoplasm	52	32.70440252	0.087912696	CYP3A4, CTHRC1, PRC1, PRR11, EZH2, TTK, ZIC2, FAM83D, ROBO1, HHIP, TOP2A, ASPM, EGR1, CDK1, DTL, ESR1, NUSAP1, ECT2, CLEC4M, ZWINT, RRM2, PDGFRA, BUB1B, UBE2T, KIF4A, C9, NEK2, DCN, IGF2BP3, PEG10, NCAPG, BUB1, ENO3, GYS2, SULT1C2, ACSL4, MT1F, GINS1, RBM24, MT1M, S100P, DLGAP5, IDO2, CENPF, CD5L, BIRC5, CDC20, RACGAP1, CDKN3, CCNB1, CYP4A11, TENM1	151	5222	18224	1.201802867	0.999999981	0.397954451	68.22971997
GOTERM_MF_DIRECT	GO:0030246~carbohydrate binding	5	3.144654088	0.088761187	MBL2, FCN3, ZG16, CLEC4M, CLEC1B	146	196	16881	2.949573665	1	0.689997038	72.35703774
GOTERM_MF_DIRECT	GO:0048407~platelet-derived growth factor binding	2	1.257861635	0.090555489	PDGFRA, COL1A2	146	11	16881	21.02241594	1	0.685706301	73.10055517
GOTERM_BP_DIRECT	GO:0070301~cellular response to hydrogen peroxide	3	1.886792453	0.092058501	CDK1, EZH2, ECT2	151	57	16792	5.852910422	1	0.78910659	78.70083558
GOTERM_BP_DIRECT	GO:0006707~cholesterol catabolic process	2	1.257861635	0.094014626	CYP39A1, AKR1D1	151	11	16792	20.21914509	1	0.791627972	79.42389797
GOTERM_BP_DIRECT	GO:0014075~response to amine	2	1.257861635	0.094014626	CDK1, ITGA2	151	11	16792	20.21914509	1	0.791627972	79.42389797
GOTERM_BP_DIRECT	GO:0006081~cellular aldehyde metabolic process	2	1.257861635	0.094014626	ADH4, AKR1B10	151	11	16792	20.21914509	1	0.791627972	79.42389797
GOTERM_BP_DIRECT	GO:0043406~positive regulation of MAP kinase activity	3	1.886792453	0.097581435	TENM1, EZH2, CD24	151	59	16792	5.654506679	1	0.799736553	80.6834548
GOTERM_BP_DIRECT	GO:0030198~extracellular matrix organization	5	3.144654088	0.098903984	SERPINE1, COL1A2, ITGA2, DCN, SPP1	151	196	16792	2.836869847	1	0.799799899	81.13183491
