# Supplementary material for: Identification of crucial genes based on expression profiles of hepatocellular carcinomas by bioinformatics analysis
Source: PeerJ. 2019 Aug 8;7:e7436. doi: 10.7717/peerj.7436 (PMC6689388; doi:10.7717/peerj.7436)
Supplement: Table S9 [file peerj-07-7436-s010.csv]

		centrality of nodes of PPI network
Rank	Degree centrality			Betweenness centrality		Closeness centrality		Eigenvector centrality
	Gene symbol	Expression in HCC		Gene symbol	Expression in HCC	Gene symbol	Expression in HCC	Gene symbol	Expression in HCC
1	TOP2A	up-regulated		TOP2A	up-regulated	TOP2A	up-regulated	CCNB1	up-regulated
2	NDC80	up-regulated		ESR1	down-regulated	NDC80	up-regulated	CDK1	up-regulated
3	CCNB1	up-regulated		CYP3A4	down-regulated	ESR1	down-regulated	NDC80	up-regulated
4	CDK1	up-regulated		CYP2E1	down-regulated	CDKN3	up-regulated	ZWINT	up-regulated
5	CDKN3	up-regulated		NDC80	up-regulated	BIRC5	up-regulated	BUB1	up-regulated
6	ZWINT	up-regulated		IGF1	down-regulated	CENPF	up-regulated	TTK	up-regulated
7	TTK	up-regulated		CYP2B6	down-regulated	CCNB1	up-regulated	NCAPG	up-regulated
8	BUB1	up-regulated		COL1A2	up-regulated	CDK1	up-regulated	RACGAP1	up-regulated
9	CENPF	up-regulated		CENPF	up-regulated	EZH2	up-regulated	BUB1B	up-regulated
10	NCAPG	up-regulated		ENO3	down-regulated	NEK2	up-regulated	MAD2L1	up-regulated
11	RACGAP1			BIRC5		CYP3A4		TOP2A
12	BIRC5			HGF		BUB1		CENPF
13	BUB1B			SPP1		IGF1		ASPM
14	MAD2L1			SLC22A1		CDC20		DLGAP5
15	DTL			FOS		FOS		PBK
16	ASPM			CDKN3		TTK		HMMR
17	DLGAP5			DCN		ZWINT		CCNB2
18	NUSAP1			CXCL12		NCAPG		DTL
19	PBK			ITGA2		RACGAP1		CDKN3
20	HMMR			TTK		BUB1B		NUSAP1
21	CCNB2			CCNB1		MAD2L1		KIF20A
22	CDC20			EZH2		DTL		ANLN
23	ANLN			CYP1A2		ASPM		RRM2
24	MLF1IP			CDC20		DLGAP5		NUF2
25	RRM2			GPC3		NUSAP1		MLF1IP
26	KIF20A			EGR1		PBK		CDC20
27	NEK2			CDK1		HMMR		NEK2
28	NUF2			CYP26A1		CCNB2		PRC1
29	PRC1			CAP2		ANLN		BIRC5
30	RAD51AP1			NUSAP1		MLF1IP		KIF14
31	EZH2			C9		RRM2		RAD51AP1
32	KIF4A			HAO2		KIF20A		KIF4A
33	KIF14			RSPO3		NUF2		HELLS
34	HELLS			SERPINE1		PRC1		EZH2
35	UBE2T			IGF2BP3		RAD51AP1		ECT2
36	ECT2			NEK2		KIF4A		UBE2T
37	CENPK			LPA		KIF14		CENPK
38	FAM83D			KMO		HELLS		FAM83D
39	E2F8			IGFALS		SPP1		E2F8
40	SGOL2			ADH4		UBE2T		SGOL2
41	ESR1			BUB1		ECT2		GINS1
42	GINS1			ACSL4		CENPK		ESR1
43	CYP3A4			ALDOB		EGR1		CENPW
44	CYP2B6			APOF		FAM83D		FOS
45	CYP2E1			ZWINT		SLC22A1		EGR1
46	IGF1			MLF1IP		E2F8		SPP1
47	SPP1			CENPK		CYP2B6		IGF1
48	HGF			CYP2A6		SGOL2		CYP3A4
49	FOS			GHR		ITGA2		UHRF1BP1
50	CYP1A2			LCAT		GINS1		SLC22A1
51	EGR1			NCAPG		CYP1A2		ENO3
52	CYP26A1			RACGAP1		HGF		GYS2
53	DCN			BUB1B		SERPINE1		SPINK1
54	ITGA2			MAD2L1		CXCL12		IGF2BP3
55	CYP2A6			NUF2		CYP2E1		RSPO3
56	KMO			DTL		COL1A2		CNDP1
57	SERPINE1			RRM2		ENO3		S100P
58	ACSL4			ASPM		CYP2A6		PRR11
59	CYP4A11			DLGAP5		CENPW		HGF
60	CXCL12			PBK		UHRF1BP1		SERPINE1
61	COL1A2			HMMR		DCN		ITGA2
62	SLC22A1			CCNB2		GYS2		CYP2B6
63	CENPW			PRC1		RSPO3		CXCL12
64	NAT2			HELLS		GHR		CYP1A2
65	LPA			ANLN		CNDP1		GHR
66	GPC3			KIF20A		SPINK1		COL1A2
67	ENO3			KIF4A		KMO		DCN
68	APOF			RAD51AP1		CYP26A1		FOSB
69	CYP39A1			KIF14		ACSL4		CYP2A6
70	CAP2			CYP4A11		CYP4A11		CYP2E1
71	C9			ADH1B		NAT2		HAMP
72	PDGFRA			UBE2T		IGF2BP3		CYP4A11
73	GHR			CYP39A1		PDGFRA		KMO
74	ADH4			ECT2		HAMP		ACSL4
75	IGFALS			SGOL2		SLCO1B3		CYP26A1
76	IGF2BP3			FAM83D		IGFALS		DPT
77	GYS2			SULT1C2		FOSB		SLCO1B3
78	BCHE			FREM2		SULT1C2		NAT2
79	HAO2			HOXA13		PRR11		PDGFRA
80	RSPO3			ZIC2		GPC3		IGFALS
81	HAMP			GYS2		DPT		SULT1C2
82	UHRF1BP1			CNDP1		S100P		GPC3
83	SLCO1B3			HHIP		LPA		LPA
84	DPT			BCHE		BCHE		BCHE
85	LCAT			GLYAT		ALDOB		ALDOB
86	IDO2			TFE3		APOF		HAO2
87	ALDOB			PRR11		LCAT		FREM2
88	ADH1B			CTHRC1		IDO2		HGFAC
89	FCN3			SPINK1		HGFAC		CXCL14
90	FOSB			HAMP		ADH4		CCL20
91	FCN2			HGFAC		C9		IDO2
92	MBL2			MT1F		ADH1B		CAP2
93	SULT1C2			MT1M		CXCL14		CYP39A1
94	FREM2			S100P		CCL20		ADH4
95	HOXA13			UHRF1BP1		AKR1B10		TFE3
96	ZIC2			SLCO1B3		TFE3		CTHRC1
97	CNDP1			GINS1		CTHRC1		COL15A1
98	HHIP			CXCL14		COL15A1		ADH1B
99	GLYAT			E2F8		HAO2		APOF
100	TFE3			DPT		CAP2		LCAT
101	PRR11			ROBO1		CYP39A1		C9
102	CTHRC1			IDO2		FREM2		AKR1B10
103	SPINK1			AKR1B10		HHIP		HHIP
104	HGFAC			C7		C7		GLYAT
105	MT1F			PDGFRA		GLYAT		ROBO1
106	MT1M			COL15A1		ROBO1		C7
107	S100P			CENPW		FCN3		HOXA13
108	CXCL14			CCL20		FCN2		ZIC2
109	ROBO1			FCN3		MBL2		MT1F
110	AKR1B10			NAT2		HOXA13		MT1M
111	C7			FOSB		ZIC2		FCN3
112	COL15A1			FCN2		MT1F		FCN2
113	CCL20			MBL2		MT1M		MBL2
