# Supplementary material for: Identification of crucial genes based on expression profiles of hepatocellular carcinomas by bioinformatics analysis
Source: PeerJ. 2019 Aug 8;7:e7436. doi: 10.7717/peerj.7436 (PMC6689388; doi:10.7717/peerj.7436)
Supplement: Table S10 [file peerj-07-7436-s011.csv]

			Clinicopathological characteristics of TCGA
Patient	Overall Survival (Months)	Status	Status	Expression-ESR1	Group	Group	Expression-NDC80	Group	Group	Expression-zwint	Group	Group	Expression-ENO3	Group	Group	Expression-CENPF	Group	Group	Expression-NCAPG	Group	Group	Sex	Sex	AFP At Procurement	AFP At Procurement	Diagnosis Age	Diagnosis Age	American Joint Committee on Cancer Metastasis Stage Code	Neoplasm Disease Lymph Node Stage American Joint Committee on Cancer Code	American Joint Committee on Cancer Tumor Stage Code	Neoplasm Disease Stage American Joint Committee on Cancer Code	TNM stage	American Joint Committee on Cancer Publication Version Type	Disease Free (Months)	Disease Free Status	Disease Free Status	Neoplasm Histologic Grade	Neoplasm Histologic Grade
TCGA-XR-A8TE	30.39	Alive	2	7.37	Low	1	22.69	Low	1	132.16	Low	1	180.37	Low	1	106.64	Low	1	45.55	Low	1	Male	1	809	2	16	1	MX	N0	T3	Stage IIIA	2	7th	6.9	Recurred/Progressed	1	G1	1
TCGA-5R-AA1D	14.75	Alive	2	58.05	Low	1	29.03	Low	1	98.13	Low	1	337.25	High	2	132	Low	1	52.02	Low	1	Female	2	5	1	17	1	M0	N0	T3a	Stage IIIA	2	7th	14.75	DiseaseFree	2	G3	2
TCGA-CC-A8HS	9.86	Dead	1	8.88	Low	1	550.23	High	2	1047.16	High	2	1140.17	High	2	2274.59	High	2	703.04	High	2	Male	1	NA		18	1	M0	N1	T3	Stage IVA	2	6th	6.6	Recurred/Progressed	1	G1	1
TCGA-DD-A1EC	19.78	Alive	2	340.28	High	2	119.44	Low	1	330.26	Low	1	17.64	Low	1	494.19	High	2	340.91	High	2	Female	2	2	1	20	1	M0	N0	T1	Stage I	1	6th	9.82	Recurred/Progressed	1	G3	2
TCGA-ED-A7PY	12.81	Alive	2	45.06	Low	1	218.47	High	2	205.73	Low	1	615.23	High	2	822.92	High	2	313.92	High	2	Female	2	2	1	20	1	M0	NX	T2	Stage II	1	7th	12.81	DiseaseFree	2	G3	2
TCGA-DD-A1EH	49.11	Alive	2	19.8	Low	1	133.74	Low	1	373.74	High	2	488.48	High	2	1907.88	High	2	272.22	Low	1	Male	1	94340	2	23	1	M0	N0	T3	Stage III	2	6th	3.94	Recurred/Progressed	1	G3	2
TCGA-DD-A1EL	13.63	Dead	1	9.21	Low	1	496.25	High	2	840.27	High	2	95.56	Low	1	1006.48	High	2	1160.64	High	2	Male	1	5	1	23	1	M0	N0	T2	Stage II	1	6th	NA	NA		G3	2
TCGA-CC-A123	7.19	Alive	2	12.49	Low	1	156.11	Low	1	532.56	High	2	372.88	High	2	124	Low	1	523.09	High	2	Female	2	NA		24	1	M0	N0	T3	Stage IIIA	2	6th	4.76	Recurred/Progressed	1	G1	1
TCGA-UB-A7MB	19.74	Alive	2	40.26	Low	1	308.52	High	2	1123.13	High	2	334.74	High	2	836.61	High	2	835.4	High	2	Male	1	1865	2	24	1	MX	NX	T2	Stage II	1	7th	1.58	Recurred/Progressed	1	G3	2
TCGA-DD-A39W	27.17	Dead	1	13.72	Low	1	47.71	Low	1	183.69	Low	1	196.21	Low	1	204.56	Low	1	107.75	Low	1	Female	2	NA		29	1	M0	N0	T3	Stage III	2	4th	NA	NA		G2	1
TCGA-ED-A7XO	14.03	Alive	2	442.58	High	2	275.46	High	2	839.81	High	2	1285.74	High	2	747.43	High	2	455.47	High	2	Male	1	4	1	29	1	M0	N0	T3a	Stage IIIA	2	7th	8.61	Recurred/Progressed	1	G2	1
TCGA-G3-A7M8	14.13	Alive	2	2862.8	High	2	38.87	Low	1	199.7	Low	1	18917.68	High	2	46.49	Low	1	50.03	Low	1	Male	1	5	1	31	1	MX	NX	T1	Stage I	1	7th	14.13	DiseaseFree	2	G1	1
TCGA-DD-A4NP	108.67	Alive	2	859.26	High	2	10.07	Low	1	98.6	Low	1	554.47	High	2	11.66	Low	1	3.31	Low	1	Male	1	2	1	32	1	M0	N0	T1	Stage I	1	6th	90.08	Recurred/Progressed	1	G3	2
TCGA-DD-AACN	42.77	Alive	2	124.63	High	2	14.24	Low	1	134.72	Low	1	145.99	Low	1	309.2	Low	1	71.83	Low	1	Male	1	699	2	32	1	M0	N0	T1	Stage I	1	6th	11.73	Recurred/Progressed	1	G3	2
TCGA-WX-AA47	18.27	Dead	1	2.29	Low	1	67.51	Low	1	266.59	Low	1	122.43	Low	1	597.25	High	2	339.34	High	2	Female	2	1	1	33	1	MX	NX	T3a	Stage IIIA	2	7th	15.93	Recurred/Progressed	1	G2	1
TCGA-CC-5263	4.24	Dead	1	13.44	Low	1	762.38	High	2	1762	High	2	338.58	High	2	2953.55	High	2	1371.42	High	2	Male	1	NA		35	1	M0	N0	T3	Stage IIIA	2	6th	NA	NA		G1	1
TCGA-DD-AAVW	76.12	Alive	2	59.12	Low	1	183	High	2	218.19	Low	1	89.39	Low	1	679.22	High	2	306.75	High	2	Male	1	927	2	35	1	M0	N0	T1	Stage I	1	6th	76.12	DiseaseFree	2	G2	1
TCGA-ED-A66X	13.34	Alive	2	28.6	Low	1	421.1	High	2	474.85	High	2	98.62	Low	1	978.3	High	2	395.45	High	2	Male	1	5840	2	35	1	M0	N0	T3a	Stage IIIA	2	7th	4.07	Recurred/Progressed	1	G3	2
TCGA-CC-A3MB	10.35	Dead	1	23.48	Low	1	312.22	High	2	587.49	High	2	179.79	Low	1	1369.78	High	2	1108.54	High	2	Male	1	NA		36	1	M0	N0	T3	Stage IIIA	2	7th	8.54	Recurred/Progressed	1	G1	1
TCGA-DD-A3A4	20.11	Dead	1	11.02	Low	1	8.66	Low	1	168.4	Low	1	2013.77	High	2	84.2	Low	1	56.5	Low	1	Male	1	NA		37	1	M0	N0	T3	Stage III	2	5th	2.86	Recurred/Progressed	1	G3	2
TCGA-DD-AAVQ	89.62	Alive	2	24.19	Low	1	332.95	High	2	578.92	High	2	133.64	Low	1	1436.06	High	2	385.36	High	2	Male	1	1456	2	38	1	M0	N0	T1	Stage I	1	6th	50.03	Recurred/Progressed	1	G2	1
TCGA-DD-AAVX	56.44	Alive	2	71.1	High	2	51.61	Low	1	57.34	Low	1	157.11	Low	1	81.42	Low	1	72.48	Low	1	Male	1	1	1	38	1	M0	N0	T2	Stage II	1	6th	12.91	Recurred/Progressed	1	G2	1
TCGA-DD-AAVZ	62.42	Alive	2	71.77	High	2	222.83	High	2	291.87	Low	1	122.35	Low	1	989.75	High	2	312.69	High	2	Male	1	945	2	38	1	M0	N0	T1	Stage I	1	6th	62.42	DiseaseFree	2	G2	1
TCGA-FV-A3R3	12.02	Dead	1	58.42	Low	1	24.06	Low	1	105.96	Low	1	5016.94	High	2	99.66	Low	1	36.31	Low	1	Female	2	NA		38	1	MX	NX	T1	Stage I	1	7th	NA	NA		G2	1
TCGA-G3-AAV7	11.86	Alive	2	7.59	Low	1	1140.46	High	2	1557.76	High	2	70.66	Low	1	4404.88	High	2	2371.99	High	2	Male	1	3	1	38	1	M0	N0	T2	Stage II	1	7th	11.86	DiseaseFree	2	G2	1
TCGA-CC-A8HU	11.3	Dead	1	7	Low	1	317.89	High	2	1400.32	High	2	701.51	High	2	1223.06	High	2	780.74	High	2	Female	2	NA		39	1	M0	N0	T3	Stage IIIA	2	6th	9.89	Recurred/Progressed	1	G3	2
TCGA-DD-AACS	59.26	Alive	2	66	Low	1	167.31	High	2	1019.95	High	2	69.84	Low	1	1068.3	High	2	322.62	High	2	Male	1	1	1	39	1	M0	N0	T1	Stage I	1	6th	59.26	DiseaseFree	2	G3	2
TCGA-DD-A119	7.33	Dead	1	18.25	Low	1	122.13	Low	1	103.88	Low	1	314.44	High	2	178.98	Low	1	161.85	Low	1	Male	1	1836	2	40	1	M1	N0	T3a	Stage IVB	2	6th	NA	NA		G3	2
TCGA-DD-AACO	61.63	Alive	2	65.43	Low	1	280.03	High	2	506.42	High	2	19411.28	High	2	221.15	Low	1	303.67	High	2	Male	1	5	1	40	1	M0	N0	T1	Stage I	1	6th	15.74	Recurred/Progressed	1	G3	2
TCGA-DD-A114	37.75	Dead	1	83.95	High	2	474.76	High	2	843.13	High	2	55.73	Low	1	3021.51	High	2	599.75	High	2	Male	1	21	2	42	1	M0	NA	T2	Stage II	1	6th	NA	NA		G3	2
TCGA-RC-A7SH	15.37	Alive	2	3.82	Low	1	228.81	High	2	453.16	High	2	156.15	Low	1	875.09	High	2	331.88	High	2	Male	1	2466	2	42	1	M0	N0	T2	Stage II	1	7th	2.99	Recurred/Progressed	1	G3	2
TCGA-DD-A39Z	19.74	Dead	1	10.69	Low	1	234.19	High	2	609.08	High	2	453.25	High	2	441.67	Low	1	237.67	Low	1	Female	2	NA		43	1	M0	NX	T2	Stage II	1	4th	NA	NA		G2	1
TCGA-DD-AACW	46.78	Alive	2	8.27	Low	1	305.18	High	2	481.29	High	2	1776.4	High	2	1369.49	High	2	477.05	High	2	Male	1	1726	2	43	1	M0	N0	T1	Stage I	1	7th	46.78	DiseaseFree	2	G3	2
TCGA-DD-AAD3	42.54	Alive	2	193.21	High	2	83.35	Low	1	200.16	Low	1	496.29	High	2	340.96	Low	1	186.9	Low	1	Male	1	NA		43	1	M0	N0	T1	Stage I	1	7th	42.54	DiseaseFree	2	G2	1
TCGA-DD-AADI	35.64	Alive	2	29.75	Low	1	82	Low	1	156.75	Low	1	167.63	Low	1	209.72	Low	1	131.07	Low	1	Female	2	27	2	43	1	M0	N0	T1	Stage I	1	7th	35.64	DiseaseFree	2	G3	2
TCGA-XR-A8TC	43.99	Alive	2	11.94	Low	1	190.03	High	2	434.36	High	2	1076.66	High	2	1325.33	High	2	300.62	High	2	Female	2	47	2	43	1	MX	NX	T1	Stage I	1	7th	43.99	DiseaseFree	2	G2	1
TCGA-CC-5261	3.19	Dead	1	56.2	Low	1	204.25	High	2	524.33	High	2	28.79	Low	1	2018.51	High	2	275.44	Low	1	Male	1	NA		44	1	M0	N0	T2	Stage II	1	7th	NA	NA		G2	1
TCGA-DD-AAVR	82.56	Alive	2	46.44	Low	1	125.84	Low	1	223.97	Low	1	226.22	High	2	282.4	Low	1	155.52	Low	1	Male	1	36	2	44	1	M0	N0	T1	Stage I	1	6th	82.56	DiseaseFree	2	G2	1
TCGA-G3-A5SI	25.23	Dead	1	181.18	High	2	594.83	High	2	1576.84	High	2	1571.04	High	2	1462.67	High	2	752.83	High	2	Male	1	9	1	44	1	M0	N0	T2	Stage II	1	7th	11.43	Recurred/Progressed	1	G2	1
TCGA-2Y-A9H3	49.8	Alive	2	24.81	Low	1	54.59	Low	1	196.03	Low	1	6050.87	High	2	79.4	Low	1	117.37	Low	1	Male	1	5640	2	45	1	MX	NX	T2	Stage II	1	7th	0.72	Recurred/Progressed	1	G1	1
TCGA-CC-A3M9	9.86	Dead	1	37.57	Low	1	1013.49	High	2	1492.39	High	2	41.02	Low	1	2752.89	High	2	1856.37	High	2	Male	1	NA		45	1	M0	N0	T3	Stage IIIA	2	7th	7.19	Recurred/Progressed	1	G3	2
TCGA-CC-A5UD	9.99	Dead	1	26.69	Low	1	538.5	High	2	988.19	High	2	267.45	High	2	2091.89	High	2	1071.07	High	2	Male	1	NA		45	1	M0	N0	T3	Stage IIIA	2	6th	5.98	Recurred/Progressed	1	G2	1
TCGA-DD-A3A3	17.58	Dead	1	3.16	Low	1	182.49	High	2	496.84	High	2	64.35	Low	1	238.4	Low	1	338.5	High	2	Male	1	6	1	45	1	M0	N0	T1	Stage I	1	5th	NA	NA		G2	1
TCGA-DD-AADP	15.05	Alive	2	79.05	High	2	125.68	Low	1	343.92	Low	1	108.78	Low	1	737.16	High	2	207.66	Low	1	Male	1	9	1	45	1	M0	N0	T1	Stage I	1	7th	15.05	DiseaseFree	2	G3	2
TCGA-DD-AAE0	18.23	Alive	2	15.6	Low	1	622.89	High	2	658	High	2	111.83	Low	1	2299.09	High	2	439.17	High	2	Female	2	8751	2	45	1	M0	N0	T3a	Stage IIIA	2	7th	18.23	DiseaseFree	2	G4	2
TCGA-G3-A25T	51.02	Alive	2	34.26	Low	1	273.2	High	2	604.94	High	2	425.85	High	2	541.63	High	2	313.14	High	2	Female	2	7	1	45	1	M0	N0	T3	Stage IIIA	2	6th	14.85	Recurred/Progressed	1	G2	1
TCGA-DD-A1EI	6.01	Alive	2	147.62	High	2	191.54	High	2	291.99	Low	1	1390.81	High	2	543.31	High	2	354.88	High	2	Male	1	24	2	46	1	M0	N0	T1	Stage I	1	6th	6.01	DiseaseFree	2	G2	1
TCGA-DD-A4NL	56.21	Alive	2	995.92	High	2	26.53	Low	1	68.37	Low	1	697.96	High	2	65.31	Low	1	27.83	Low	1	Male	1	2	1	46	1	M0	N0	T1	Stage I	1	6th	56.21	DiseaseFree	2	G1	1
TCGA-DD-AAVU	72.34	Alive	2	28.77	Low	1	238.98	High	2	466.16	High	2	184.4	Low	1	284.71	Low	1	239.62	Low	1	Male	1	2	1	46	1	M0	N0	T2	Stage II	1	6th	53.55	Recurred/Progressed	1	G2	1
TCGA-EP-A2KB	19.58	Dead	1	16.36	Low	1	337.34	High	2	688.64	High	2	646.78	High	2	832.53	High	2	429.69	High	2	Female	2	2128	2	46	1	MX	NX	T1	Stage I	1	7th	5.29	Recurred/Progressed	1	G2	1
TCGA-CC-A7IG	9.82	Dead	1	8.26	Low	1	945.09	High	2	1603.96	High	2	2097.15	High	2	1619.38	High	2	1620.62	High	2	Male	1	NA		47	1	M0	N0	T2	Stage II	1	6th	6.41	Recurred/Progressed	1	G2	1
TCGA-ED-A459	29.89	Alive	2	43.3	Low	1	202.82	High	2	495.66	High	2	23.93	Low	1	1116.08	High	2	570.97	High	2	Male	1	267	2	47	1	M0	N0	T2	Stage II	1	7th	29.89	DiseaseFree	2	G2	1
TCGA-RC-A7S9	21.02	Alive	2	37.23	Low	1	449.78	High	2	1098.33	High	2	4240.8	High	2	2331.78	High	2	589.84	High	2	Female	2	10	1	47	1	M0	N0	T1	Stage I	1	7th	21.02	DiseaseFree	2	G3	2
TCGA-CC-5258	4.24	Dead	1	13.33	Low	1	321.75	High	2	702.52	High	2	738.22	High	2	1303.19	High	2	960.92	High	2	Male	1	NA		48	1	M0	N0	T2	Stage II	1	6th	NA	NA		G2	1
TCGA-CC-A5UE	8.94	Dead	1	1.6	Low	1	637.57	High	2	627.46	High	2	178.29	Low	1	992.55	High	2	1179.25	High	2	Male	1	NA		48	1	M0	N0	T4	Stage IIIC	2	6th	5.75	Recurred/Progressed	1	G2	1
TCGA-DD-AACD	12.52	Dead	1	43.55	Low	1	73.63	Low	1	206.36	Low	1	217.76	Low	1	151.4	Low	1	288.83	High	2	Male	1	2	1	48	1	M0	N0	T1	Stage I	1	6th	4.96	Recurred/Progressed	1	G4	2
TCGA-DD-AADW	19.28	Alive	2	10.57	Low	1	300.59	High	2	1349.51	High	2	144.81	Low	1	2023.87	High	2	595.58	High	2	Male	1	250	2	48	1	M0	N0	T1	Stage I	1	7th	12.68	Recurred/Progressed	1	G3	2
TCGA-DD-AAVP	90.41	Alive	2	58.95	Low	1	104.8	Low	1	206.33	Low	1	85.15	Low	1	191.05	Low	1	102.91	Low	1	Male	1	2	1	48	1	M0	N0	T1	Stage I	1	6th	29.66	Recurred/Progressed	1	G1	1
TCGA-ED-A7PX	0.2	Alive	2	13.11	Low	1	116.35	Low	1	386.18	High	2	219.58	Low	1	777.82	High	2	459.68	High	2	Female	2	24	2	48	1	M0	NX	T2	Stage II	1	7th	0.2	DiseaseFree	2	G3	2
TCGA-G3-AAUZ	15.77	Alive	2	117.78	High	2	189.56	High	2	716.82	High	2	5187.03	High	2	216.24	Low	1	228.88	Low	1	Male	1	3	1	48	1	M0	N0	T1	Stage I	1	7th	15.77	DiseaseFree	2	G2	1
TCGA-LG-A9QC	13.96	Alive	2	240.42	High	2	117.28	Low	1	263.87	Low	1	510.8	High	2	252.14	Low	1	136.1	Low	1	Male	1	NA		48	1	M0	NX	T1	Stage I	1	7th	13.96	DiseaseFree	2	G2	1
TCGA-QA-A7B7	3.09	Alive	2	8.76	Low	1	619.78	High	2	928.21	High	2	124.37	Low	1	1901.5	High	2	1321.13	High	2	Male	1	1751	2	48	1	MX	NX	T2	Stage II	1	7th	2.89	Recurred/Progressed	1	G2	1
TCGA-2Y-A9H0	120.73	Alive	2	11.89	Low	1	350.33	High	2	1488.27	High	2	189.55	Low	1	1933.69	High	2	758.17	High	2	Male	1	7598	2	49	1	M0	N0	T3	Stage IIIA	2	6th	120.73	DiseaseFree	2	G1	1
TCGA-DD-AAE4	19.97	Alive	2	799.05	High	2	316.07	High	2	598.99	High	2	420.24	High	2	233.21	Low	1	415.09	High	2	Female	2	7	1	49	1	M0	N0	T1	Stage I	1	7th	3.65	Recurred/Progressed	1	G1	1
TCGA-XR-A8TD	33.84	Alive	2	170.19	High	2	244.43	High	2	407.61	High	2	184.9	Low	1	640.13	High	2	633.47	High	2	Female	2	188	2	49	1	M0	N0	T3	Stage IIIB	2	7th	33.84	DiseaseFree	2	G3	2
TCGA-BC-A10W	2.99	Dead	1	35.92	Low	1	652.81	High	2	929.04	High	2	36.29	Low	1	747.97	High	2	1322.31	High	2	Male	1	79	2	50	2	MX	NX	T4	Stage IIIC	2	5th	NA	NA		G3	2
TCGA-BW-A5NO	0.66	Alive	2	175.85	High	2	203.25	High	2	240.94	Low	1	107.34	Low	1	206.68	Low	1	204.19	Low	1	Male	1	NA		50	2	MX	NX	T3a	Stage IIIA	2	7th	0.66	DiseaseFree	2	G2	1
TCGA-CC-A1HT	3.32	Dead	1	27.38	Low	1	647.42	High	2	626.27	High	2	56.39	Low	1	1801.27	High	2	978.1	High	2	Male	1	NA		50	2	M0	N0	T3	Stage IIIA	2	6th	NA	NA		G3	2
TCGA-DD-AACQ	14.19	Dead	1	78.28	High	2	157.59	Low	1	300.24	Low	1	567.53	High	2	391.91	Low	1	146.3	Low	1	Male	1	7	1	50	2	M0	N0	T2	Stage II	1	6th	3.45	Recurred/Progressed	1	G3	2
TCGA-DD-AADV	18.86	Alive	2	441.3	High	2	252.42	High	2	779.46	High	2	1181.59	High	2	795.13	High	2	321.15	High	2	Male	1	11	1	50	2	M0	N0	T1	Stage I	1	7th	18.86	DiseaseFree	2	G3	2
TCGA-DD-AAE3	18.59	Alive	2	48.37	Low	1	20.25	Low	1	113.61	Low	1	373.45	High	2	34.87	Low	1	28.85	Low	1	Male	1	2	1	50	2	M0	N0	T1	Stage I	1	7th	18.59	DiseaseFree	2	G2	1
TCGA-ED-A8O6	1.84	Dead	1	8.18	Low	1	150.81	Low	1	386.96	High	2	215.69	Low	1	1159.73	High	2	326.37	High	2	Female	2	3000	2	50	2	M0	N0	T3a	Stage IIIA	2	7th	NA	NA		G3	2
TCGA-G3-AAV2	12.22	Alive	2	704.75	High	2	26.13	Low	1	56.07	Low	1	163.13	Low	1	143.37	Low	1	37.27	Low	1	Male	1	4	1	50	2	M0	N0	T1	Stage I	1	7th	12.22	DiseaseFree	2	G1	1
TCGA-2Y-A9GT	53.35	Dead	1	803.41	High	2	101.32	Low	1	286.03	Low	1	264.51	High	2	181.13	Low	1	145.68	Low	1	Male	1	17	1	51	2	MX	NX	T1	Stage I	1	6th	35.58	Recurred/Progressed	1	G2	1
TCGA-BC-A110	69.51	Dead	1	594.67	High	2	40	Low	1	44	Low	1	1549.33	High	2	30.67	Low	1	12.92	Low	1	Female	2	NA		51	2	MX	NX	T1	Stage I	1	6th	67.58	Recurred/Progressed	1	G1	1
TCGA-CC-A8HV	9.17	Dead	1	4.98	Low	1	306.97	High	2	641.35	High	2	133.25	Low	1	1772.1	High	2	342.62	High	2	Female	2	NA		51	2	M0	N0	T2	Stage II	1	6th	7.92	Recurred/Progressed	1	G2	1
TCGA-DD-AAC9	11.4	Alive	2	203.3	High	2	57.79	Low	1	147.57	Low	1	487.1	High	2	159.96	Low	1	82.06	Low	1	Male	1	5	1	51	2	M0	N0	T1	Stage I	1	6th	11.4	DiseaseFree	2	G2	1
TCGA-DD-AAD1	18.53	Alive	2	93.16	High	2	67.81	Low	1	239.54	Low	1	67.17	Low	1	389.1	Low	1	112.95	Low	1	Female	2	451	2	51	2	M0	N0	T1	Stage I	1	7th	4.17	Recurred/Progressed	1	G4	2
TCGA-DD-AADB	40.8	Alive	2	9.96	Low	1	325.49	High	2	581.27	High	2	1012.63	High	2	1276.79	High	2	928.42	High	2	Male	1	419	2	51	2	M0	N0	T1	Stage I	1	7th	40.8	DiseaseFree	2	G4	2
TCGA-DD-AADD	40.44	Alive	2	12.75	Low	1	373.33	High	2	1299.71	High	2	975.65	High	2	1652.17	High	2	614.5	High	2	Male	1	9804	2	51	2	M0	N0	T1	Stage I	1	7th	40.44	DiseaseFree	2	G4	2
TCGA-DD-AAE2	20.96	Alive	2	184.68	High	2	98.32	Low	1	114.07	Low	1	209.13	Low	1	453.01	Low	1	260.17	Low	1	Male	1	41	2	51	2	M0	N0	T1	Stage I	1	7th	20.96	DiseaseFree	2	G3	2
TCGA-DD-AAED	25.07	Alive	2	43.52	Low	1	189.21	High	2	145.7	Low	1	175.97	Low	1	551.56	High	2	183.63	Low	1	Male	1	2405	2	51	2	M0	N0	T1	Stage I	1	7th	6.5	Recurred/Progressed	1	G3	2
TCGA-DD-AAEK	35.05	Alive	2	141	High	2	134.44	Low	1	318.07	Low	1	74.32	Low	1	594.6	High	2	186.72	Low	1	Male	1	5166	2	51	2	M0	N0	T2	Stage II	1	7th	35.05	DiseaseFree	2	G3	2
TCGA-ED-A66Y	9.72	Dead	1	6.89	Low	1	216.42	High	2	651.55	High	2	1038.46	High	2	1557.98	High	2	490.87	High	2	Female	2	12100	2	51	2	M0	N0	T3a	Stage IIIA	2	7th	NA	NA		G3	2
TCGA-FV-A495	0.03	Alive	2	164.57	High	2	252.76	High	2	667.72	High	2	522.83	High	2	395.28	Low	1	440.38	High	2	Female	2	39	2	51	2	M0	NX	T2	Stage II	1	7th	0.03	DiseaseFree	2	G2	1
TCGA-G3-AAV1	11.79	Dead	1	18.81	Low	1	85.44	Low	1	166.58	Low	1	109.08	Low	1	387.43	Low	1	228.39	Low	1	Male	1	8	1	51	2	M0	N0	T4	Stage IIIC	2	7th	7.85	Recurred/Progressed	1	G3	2
TCGA-UB-A7ME	15.97	Alive	2	129.47	High	2	168.67	High	2	570.75	High	2	131.25	Low	1	544.62	High	2	124.69	Low	1	Male	1	1388	2	51	2	MX	NX	T1	Stage I	1	7th	15.97	DiseaseFree	2	G2	1
TCGA-ZP-A9D2	25.13	Dead	1	55.31	Low	1	150.29	Low	1	495.27	High	2	137.19	Low	1	1275.84	High	2	209.45	Low	1	Male	1	NA		51	2	MX	NX	T2	Stage II	1	7th	10.35	Recurred/Progressed	1	G2	1
TCGA-BC-A10X	25.3	Dead	1	1377.65	High	2	43.77	Low	1	105.05	Low	1	564.63	High	2	140.61	Low	1	51.19	Low	1	Female	2	264	2	52	2	MX	N0	T3a	Stage IIIA	2	5th	NA	NA		G2	1
TCGA-DD-AACG	15.41	Dead	1	8.78	Low	1	581.46	High	2	610.73	High	2	4507.32	High	2	309.27	Low	1	579.03	High	2	Male	1	11718	2	52	2	M0	N0	T2	Stage II	1	6th	4.11	Recurred/Progressed	1	G4	2
TCGA-DD-AAE1	18.13	Alive	2	2.91	Low	1	130.94	Low	1	298.74	Low	1	87.29	Low	1	669.25	High	2	215.28	Low	1	Male	1	2693	2	52	2	M0	N0	T1	Stage I	1	7th	18.13	DiseaseFree	2	G3	2
TCGA-EP-A2KA	20.6	Dead	1	11.27	Low	1	419.34	High	2	462.63	High	2	93.12	Low	1	1518.98	High	2	561.09	High	2	Female	2	13	1	52	2	MX	NX	T3a	Stage IIIA	2	7th	14.22	Recurred/Progressed	1	G3	2
TCGA-FV-A4ZQ	0.39	Alive	2	35.51	Low	1	489.82	High	2	1013.58	High	2	4115.4	High	2	1010.97	High	2	906.1	High	2	Male	1	NA		52	2	M0	NX	T1	Stage I	1	7th	0.39	DiseaseFree	2	G2	1
TCGA-G3-A25Y	14.85	Dead	1	20.17	Low	1	367.34	High	2	802.97	High	2	158.19	Low	1	872.69	High	2	404.22	High	2	Female	2	35	2	52	2	M0	N0	T1	Stage I	1	6th	11.66	Recurred/Progressed	1	G3	2
TCGA-G3-A3CJ	19.51	Alive	2	301.53	High	2	41.22	Low	1	145.04	Low	1	176.34	Low	1	51.91	Low	1	58.12	Low	1	Male	1	3	1	52	2	M0	N0	T2	Stage II	1	7th	9.72	Recurred/Progressed	1	G2	1
TCGA-DD-A115	83.51	Dead	1	367.55	High	2	273.51	High	2	637.15	High	2	110.5	Low	1	962.38	High	2	537.77	High	2	Male	1	10	1	53	2	M0	N0	T3	Stage IIIA	2	5th	15.41	Recurred/Progressed	1	G2	1
TCGA-DD-AACV	50.3	Alive	2	248.02	High	2	369.24	High	2	1205.82	High	2	1784.01	High	2	1196.25	High	2	1368.43	High	2	Male	1	9	1	53	2	M0	N0	T1	Stage I	1	7th	11.3	Recurred/Progressed	1	G3	2
TCGA-DD-AADC	13.96	Dead	1	19.8	Low	1	1226.9	High	2	1754.13	High	2	179.87	Low	1	3243.4	High	2	591.65	High	2	Male	1	36	2	53	2	M0	N0	T1	Stage I	1	7th	3.32	Recurred/Progressed	1	G3	2
TCGA-ED-A7XP	13.14	Alive	2	76.08	High	2	93.37	Low	1	433.43	High	2	28.82	Low	1	874.35	High	2	419.46	High	2	Female	2	18	1	53	2	M0	N0	T2	Stage II	1	7th	6.14	Recurred/Progressed	1	G3	2
TCGA-G3-A3CH	25.62	Alive	2	273.2	High	2	223.76	High	2	614.22	High	2	4139.2	High	2	607.25	High	2	207.23	Low	1	Male	1	41	2	53	2	M0	N0	T3a	Stage IIIA	2	7th	18.33	Recurred/Progressed	1	G2	1
TCGA-G3-AAV6	2.14	Dead	1	4.12	Low	1	337.07	High	2	1500.04	High	2	764.73	High	2	1517.69	High	2	843.74	High	2	Female	2	57875	2	53	2	M0	N0	T3a	Stage IIIA	2	7th	1.45	Recurred/Progressed	1	G3	2
TCGA-RC-A7SB	19.32	Alive	2	421.88	High	2	259.48	High	2	483	High	2	341.58	High	2	477.61	Low	1	481.75	High	2	Male	1	3	1	53	2	M0	N0	T2	Stage II	1	7th	19.32	DiseaseFree	2	G2	1
TCGA-2Y-A9GV	83.18	Dead	1	1479.7	High	2	33.84	Low	1	99.83	Low	1	555.84	High	2	106.6	Low	1	46.51	Low	1	Female	2	6	1	54	2	MX	NX	T1	Stage I	1	6th	71.91	Recurred/Progressed	1	G1	1
TCGA-CC-A3MC	11.93	Alive	2	12.32	Low	1	492.85	High	2	550.15	High	2	270.45	High	2	1567.89	High	2	485.31	High	2	Male	1	NA		54	2	M0	N0	T3	Stage IIIA	2	7th	9.76	Recurred/Progressed	1	G2	1
TCGA-CC-A7II	13.11	Alive	2	2.16	Low	1	1164.78	High	2	1450.85	High	2	135.48	Low	1	2473.67	High	2	1364.75	High	2	Male	1	NA		54	2	M0	N0	T3	Stage IIIA	2	6th	9.13	Recurred/Progressed	1	G3	2
TCGA-DD-A4NJ	30.49	Alive	2	60.3	Low	1	675.97	High	2	1063.94	High	2	1252.76	High	2	1390.02	High	2	437.44	High	2	Female	2	5	1	54	2	M0	N0	T2	Stage II	1	7th	18.17	Recurred/Progressed	1	G2	1
TCGA-DD-AAD5	44.19	Alive	2	13.75	Low	1	265.92	High	2	479.88	High	2	222.11	Low	1	1169.64	High	2	537.36	High	2	Male	1	73	2	54	2	M0	N0	T1	Stage I	1	7th	4.27	Recurred/Progressed	1	G3	2
TCGA-DD-AAW0	66.2	Alive	2	132.97	High	2	89.79	Low	1	147.75	Low	1	525.64	High	2	378.46	Low	1	167.94	Low	1	Male	1	3	1	54	2	M0	N0	T1	Stage I	1	6th	66.2	DiseaseFree	2	G2	1
TCGA-ED-A97K	0.2	Alive	2	139.98	High	2	162.43	High	2	107.85	Low	1	308.57	High	2	708.26	High	2	189.42	Low	1	Male	1	3	1	54	2	M0	N0	T3a	Stage IIIA	2	7th	0.2	DiseaseFree	2	G2	1
TCGA-ES-A2HT	14.39	Dead	1	40.9	Low	1	38.49	Low	1	64.15	Low	1	123.5	Low	1	67.36	Low	1	28.46	Low	1	Male	1	4	1	54	2	MX	NX	T1	Stage I	1	6th	NA	NA		G2	1
TCGA-O8-A75V	17.67	Alive	2	31.6	Low	1	127.58	Low	1	263.51	Low	1	62.6	Low	1	352.93	Low	1	180.3	Low	1	Male	1	7	1	54	2	MX	NX	T1	Stage I	1	7th	17.67	DiseaseFree	2	G2	1
TCGA-2Y-A9GU	63.7	Alive	2	8.34	Low	1	186.85	High	2	450.44	High	2	2507.42	High	2	1369.66	High	2	383.28	High	2	Female	2	304	2	55	2	MX	NX	T1	Stage I	1	6th	63.7	DiseaseFree	2	G2	1
TCGA-CC-A9FS	6.93	Alive	2	23.95	Low	1	291.91	High	2	386.41	High	2	87.38	Low	1	390.29	Low	1	275.66	Low	1	Male	1	NA		55	2	M0	N0	T2	Stage II	1	6th	3.58	Recurred/Progressed	1	G2	1
TCGA-DD-A113	79.66	Alive	2	181.9	High	2	283.81	High	2	966.19	High	2	614.29	High	2	1820.48	High	2	545.79	High	2	Female	2	133	2	55	2	M0	N0	T2	Stage II	1	6th	55.06	Recurred/Progressed	1	G3	2
TCGA-DD-AADO	14.88	Alive	2	7.07	Low	1	144.88	Low	1	501.77	High	2	2025.62	High	2	217.31	Low	1	515.97	High	2	Male	1	176037	2	55	2	M0	N0	T1	Stage I	1	7th	14.88	DiseaseFree	2	G3	2
TCGA-DD-AADY	18.23	Alive	2	36.95	Low	1	128.39	Low	1	152.4	Low	1	19.4	Low	1	1299.55	High	2	230.4	Low	1	Female	2	9	1	55	2	M0	N0	T1	Stage I	1	7th	18.23	DiseaseFree	2	G2	1
TCGA-DD-AAEE	26.61	Alive	2	20.43	Low	1	203.25	High	2	701.17	High	2	250.57	High	2	408.12	Low	1	440.29	High	2	Male	1	3	1	55	2	M0	N0	T1	Stage I	1	7th	7.36	Recurred/Progressed	1	G4	2
TCGA-DD-AAW1	65.34	Alive	2	1315.95	High	2	23.38	Low	1	92.33	Low	1	84.53	Low	1	168.47	Low	1	53.18	Low	1	Male	1	4	1	55	2	M0	N0	T3	Stage IIIA	2	6th	65.34	DiseaseFree	2	G2	1
TCGA-ZS-A9CG	11.2	Alive	2	942.59	High	2	16.45	Low	1	111.05	Low	1	340.02	High	2	46.62	Low	1	33.27	Low	1	Male	1	NA		55	2	MX	NX	T2	Stage II	1	7th	11.2	DiseaseFree	2	G2	1
TCGA-CC-A7IJ	12.55	Alive	2	80.24	High	2	916.13	High	2	2142.34	High	2	91.94	Low	1	2396.77	High	2	1399.17	High	2	Male	1	NA		56	2	M0	N0	T2	Stage II	1	6th	12.55	DiseaseFree	2	G3	2
TCGA-DD-A4ND	90.21	Alive	2	135.89	High	2	242.12	High	2	347.13	Low	1	1903.03	High	2	718.34	High	2	414.07	High	2	Female	2	NA		56	2	M0	N0	T1	Stage I	1	6th	0.66	Recurred/Progressed	1	G3	2
TCGA-DD-A4NN	29.53	Dead	1	27.91	Low	1	423.6	High	2	666.99	High	2	321.74	High	2	2153.28	High	2	626.47	High	2	Female	2	4223	2	56	2	M0	N0	T1	Stage I	1	6th	5.45	Recurred/Progressed	1	G3	2
TCGA-DD-AAVS	59.89	Alive	2	19.52	Low	1	184.48	High	2	329.46	Low	1	117.57	Low	1	989.31	High	2	403.74	High	2	Male	1	50149	2	56	2	M0	N0	T1	Stage I	1	6th	59.89	DiseaseFree	2	G2	1
TCGA-DD-AAVV	80.65	Alive	2	18.15	Low	1	80.65	Low	1	280.91	Low	1	38.31	Low	1	494.62	High	2	230.09	Low	1	Male	1	7	1	56	2	M0	N0	T2	Stage II	1	6th	80.65	DiseaseFree	2	G3	2
TCGA-DD-AAVY	64.72	Alive	2	378.54	High	2	14.28	Low	1	75.5	Low	1	182.64	Low	1	75.5	Low	1	36.2	Low	1	Male	1	11	1	56	2	M0	N0	T3	Stage IIIA	2	6th	64.72	DiseaseFree	2	G2	1
TCGA-UB-A7MF	7.03	Dead	1	11.83	Low	1	406.34	High	2	1027.91	High	2	228.95	High	2	812.2	High	2	254.8	Low	1	Male	1	2505	2	56	2	MX	NX	T3a	Stage IIIA	2	7th	4.37	Recurred/Progressed	1	G2	1
TCGA-ZP-A9D1	0.69	Alive	2	117.04	High	2	72.67	Low	1	81.67	Low	1	110.61	Low	1	264.31	Low	1	102.31	Low	1	Female	2	8	1	56	2	MX	NX	T1	Stage I	1	7th	0.69	DiseaseFree	2	G2	1
TCGA-5R-AA1C	17.08	Alive	2	104.76	High	2	75.98	Low	1	265.92	Low	1	62.16	Low	1	263.62	Low	1	215.17	Low	1	Male	1	2	1	57	2	M0	N0	T2	Stage II	1	7th	17.08	DiseaseFree	2	G2	1
TCGA-CC-A7IE	7.13	Dead	1	13.56	Low	1	391.55	High	2	685.81	High	2	256.78	High	2	1200.16	High	2	769.83	High	2	Male	1	NA		57	2	M0	N0	T3	Stage IIIA	2	6th	5.55	Recurred/Progressed	1	G2	1
TCGA-DD-A11D	51.25	Dead	1	285.07	High	2	67.34	Low	1	101.01	Low	1	225.59	High	2	232.32	Low	1	67.62	Low	1	Female	2	8	1	57	2	M0	N0	T1	Stage I	1	6th	16.36	Recurred/Progressed	1	G2	1
TCGA-DD-A1EF	12.94	Dead	1	24.13	Low	1	168.89	High	2	358.57	Low	1	1878.54	High	2	753.74	High	2	483.44	High	2	Female	2	16211	2	57	2	M0	N0	T1	Stage I	1	6th	NA	NA		G3	2
TCGA-KR-A7K8	29.76	Alive	2	144.1	High	2	235.81	High	2	275.11	Low	1	378.46	High	2	398.11	Low	1	329.32	High	2	Male	1	154	2	57	2	M0	N0	T1	Stage I	1	7th	29.76	DiseaseFree	2	G1	1
TCGA-2Y-A9GS	23.78	Dead	1	252.83	High	2	589.95	High	2	628.88	High	2	757.02	High	2	924.59	High	2	523.64	High	2	Male	1	74	2	58	2	MX	NX	T2	Stage II	1	6th	3.35	Recurred/Progressed	1	G2	1
TCGA-2Y-A9H1	40.37	Dead	1	420.93	High	2	17.35	Low	1	55.51	Low	1	141.08	Low	1	18.5	Low	1	25.28	Low	1	Male	1	3	1	58	2	MX	NX	T1	Stage I	1	7th	25.3	Recurred/Progressed	1	G2	1
TCGA-5C-A9VG	10.78	Alive	2	23.68	Low	1	224.67	High	2	727.97	High	2	9251.1	High	2	1935.02	High	2	467.56	High	2	Male	1	NA		58	2	M0	N0	T2	Stage II	1	7th	10.78	DiseaseFree	2	G2	1
TCGA-CC-A7IH	11.99	Alive	2	1416.37	High	2	80.36	Low	1	365.65	High	2	184.33	Low	1	542.44	High	2	204.77	Low	1	Male	1	NA		58	2	M0	N0	T3	Stage IIIA	2	6th	11.99	DiseaseFree	2	G1	1
TCGA-DD-AADL	20.89	Alive	2	210.45	High	2	176.39	High	2	586.56	High	2	373.31	High	2	387.77	Low	1	403.26	High	2	Male	1	14	1	58	2	M0	N0	T1	Stage I	1	7th	20.89	DiseaseFree	2	G4	2
TCGA-DD-AADM	0.39	Dead	1	82.32	High	2	232.35	High	2	488.55	High	2	163.11	Low	1	457	Low	1	371.03	High	2	Male	1	112	2	58	2	M0	N0	T2	Stage II	1	7th	NA	NA		G3	2
TCGA-DD-AADR	66.62	Alive	2	38.36	Low	1	543.9	High	2	451.83	High	2	137.25	Low	1	647.06	High	2	984.52	High	2	Male	1	3	1	58	2	M0	N0	T1	Stage I	1	6th	66.62	Recurred/Progressed	1	G3	2
TCGA-ED-A4XI	26.91	Alive	2	201.97	High	2	57.89	Low	1	55.92	Low	1	1727.63	High	2	126.97	Low	1	87.49	Low	1	Male	1	573	2	58	2	M0	N0	T2	Stage II	1	7th	26.91	DiseaseFree	2	G3	2
TCGA-G3-A25Z	21.52	Alive	2	240.79	High	2	120.39	Low	1	291.53	Low	1	123.63	Low	1	185.18	Low	1	279.05	High	2	Male	1	44	2	58	2	M0	N0	T1	Stage I	1	7th	21.52	DiseaseFree	2	G2	1
TCGA-G3-A5SK	24.44	Alive	2	815.79	High	2	24.21	Low	1	55.79	Low	1	72.63	Low	1	86.32	Low	1	35.87	Low	1	Male	1	NA		58	2	M0	NX	T1	Stage I	1	7th	20.24	Recurred/Progressed	1	G1	1
TCGA-G3-A5SM	17.08	Alive	2	125.26	High	2	183.23	High	2	452.38	High	2	55.38	Low	1	667.7	High	2	317.81	High	2	Male	1	12	1	58	2	M0	NX	T2	Stage II	1	7th	8.28	Recurred/Progressed	1	G3	2
TCGA-G3-AAV0	15.64	Alive	2	1304.24	High	2	76.25	Low	1	125.41	Low	1	307	High	2	146.48	Low	1	93.3	Low	1	Male	1	4	1	58	2	M0	N0	T1	Stage I	1	7th	15.64	DiseaseFree	2	G2	1
TCGA-G3-AAV3	13.53	Alive	2	366.62	High	2	228.09	High	2	733.89	High	2	124.36	Low	1	553.48	High	2	418.96	High	2	Female	2	5	1	58	2	M0	N0	T2	Stage II	1	7th	13.53	DiseaseFree	2	G2	1
TCGA-MR-A520	7.52	Alive	2	1827.79	High	2	13.21	Low	1	79.29	Low	1	19916.58	High	2	63.6	Low	1	37.29	Low	1	Male	1	NA		58	2	MX	NX	T1	Stage I	1	7th	7.52	DiseaseFree	2	G1	1
TCGA-PD-A5DF	20.99	Dead	1	286.81	High	2	265.02	High	2	591.87	High	2	662.54	High	2	610.13	High	2	287.97	High	2	Female	2	NA		58	2	M0	N0	T4	Stage IIIC	2	6th	NA	NA		G2	1
TCGA-XR-A8TG	29.5	Alive	2	446.54	High	2	318.4	High	2	906.39	High	2	493.69	High	2	1528.22	High	2	1097.55	High	2	Male	1	1	1	58	2	M0	NX	T1	Stage I	1	7th	11.5	Recurred/Progressed	1	G2	1
TCGA-2Y-A9H5	18.23	Dead	1	32.46	Low	1	124.22	Low	1	265.29	Low	1	161.05	Low	1	759.68	High	2	207.03	Low	1	Female	2	11700	2	59	2	MX	N0	T1	Stage I	1	7th	8.48	Recurred/Progressed	1	G3	2
TCGA-CC-A7IF	21.32	Dead	1	46.3	Low	1	336.59	High	2	930.41	High	2	2702.31	High	2	1087.68	High	2	465.7	High	2	Male	1	NA		59	2	M0	N0	T3	Stage IIIA	2	6th	8.34	Recurred/Progressed	1	G1	1
TCGA-CC-A7IK	8.61	Dead	1	957.67	High	2	248.51	High	2	647.41	High	2	30.88	Low	1	1249	High	2	493.93	High	2	Male	1	NA		59	2	M0	N0	T3	Stage IIIA	2	6th	4.93	Recurred/Progressed	1	G3	2
TCGA-DD-AACU	51.48	Alive	2	78.96	High	2	115.85	Low	1	210.95	Low	1	629.97	High	2	248.41	Low	1	100.61	Low	1	Male	1	22	2	59	2	M0	N0	T1	Stage I	1	7th	51.48	DiseaseFree	2	G3	2
TCGA-DD-AADN	29.5	Alive	2	4.63	Low	1	231.48	High	2	577.16	High	2	205.25	Low	1	347.22	Low	1	530.94	High	2	Male	1	151367	2	59	2	MX	NX	T1	Stage I	1	7th	29.5	DiseaseFree	2	G4	2
TCGA-DD-AADQ	14.32	Alive	2	30.43	Low	1	92.08	Low	1	149.73	Low	1	130.51	Low	1	111.29	Low	1	138.64	Low	1	Male	1	7	1	59	2	M0	N0	T2	Stage II	1	7th	14.32	DiseaseFree	2	G3	2
TCGA-DD-AAE6	4.63	Alive	2	3.09	Low	1	458.33	High	2	972.94	High	2	5546.93	High	2	1412.09	High	2	961.71	High	2	Female	2	113	2	59	2	M0	N0	T1	Stage I	1	7th	3.45	Recurred/Progressed	1	G2	1
TCGA-DD-AAEG	23.62	Alive	2	23.67	Low	1	143.08	Low	1	207.41	Low	1	173.96	Low	1	761.19	High	2	219.76	Low	1	Female	2	1	1	59	2	M0	N0	T1	Stage I	1	7th	23.62	DiseaseFree	2	G3	2
TCGA-ED-A8O5	13.34	Alive	2	22.16	Low	1	188.65	High	2	347.03	Low	1	336.76	High	2	929.73	High	2	393.99	High	2	Female	2	498	2	59	2	M0	N0	T3a	Stage IIIA	2	7th	13.34	DiseaseFree	2	G3	2
TCGA-G3-A5SJ	22.93	Alive	2	23.91	Low	1	207.68	High	2	307.11	Low	1	89.99	Low	1	498.43	High	2	366.7	High	2	Male	1	3	1	59	2	M0	NX	T1	Stage I	1	7th	10.12	Recurred/Progressed	1	G2	1
TCGA-GJ-A3OU	28.88	Alive	2	73.86	High	2	135.29	Low	1	271.96	Low	1	67.64	Low	1	582.57	High	2	262.47	Low	1	Male	1	8	1	59	2	MX	NX	T1	Stage I	1	7th	28.88	Recurred/Progressed	1	G2	1
TCGA-RC-A7SK	15.51	Alive	2	72.82	High	2	121.16	Low	1	305.71	Low	1	3260.51	High	2	253.61	Low	1	206.91	Low	1	Male	1	25	2	59	2	M0	N0	T1	Stage I	1	7th	10.25	Recurred/Progressed	1	G3	2
TCGA-UB-A7MC	16.43	Alive	2	300.24	High	2	157.62	Low	1	884.12	High	2	40.92	Low	1	1594	High	2	529.16	High	2	Male	1	126	2	59	2	MX	N0	T3a	Stage IIIA	2	7th	11.79	Recurred/Progressed	1	G3	2
TCGA-ZP-A9CV	35.74	Dead	1	64.54	Low	1	68.92	Low	1	158.52	Low	1	139.72	Low	1	283.21	Low	1	94.48	Low	1	Male	1	48	2	59	2	MX	NX	T1	Stage I	1	7th	NA	NA		G1	1
TCGA-CC-5259	8.21	Alive	2	6.44	Low	1	302.74	High	2	273.75	Low	1	529.79	High	2	544.28	High	2	731.77	High	2	Female	2	NA		60	2	M0	N0	T4	Stage IIIC	2	7th	5.91	Recurred/Progressed	1	G2	1
TCGA-DD-A4NQ	12.25	Dead	1	92.2	High	2	570.57	High	2	1004.58	High	2	137.42	Low	1	1283.77	High	2	1019.62	High	2	Male	1	141	2	60	2	M0	N0	T2	Stage II	1	6th	4.14	Recurred/Progressed	1	G3	2
TCGA-DD-AADU	18.2	Alive	2	167.18	High	2	44.23	Low	1	63.69	Low	1	300.75	High	2	71.65	Low	1	83.43	Low	1	Male	1	52	2	60	2	M0	N0	T2	Stage II	1	7th	18.2	DiseaseFree	2	G3	2
TCGA-DD-AAEB	15.7	Alive	2	1540.01	High	2	101.77	Low	1	85.7	Low	1	545.03	High	2	79.01	Low	1	136.78	Low	1	Male	1	1	1	60	2	M0	N0	T1	Stage I	1	7th	15.7	DiseaseFree	2	G2	1
TCGA-ED-A5KG	28.06	Alive	2	64.04	Low	1	309.13	High	2	537.57	High	2	496.72	High	2	1071.61	High	2	362.93	High	2	Female	2	3177	2	60	2	M0	N0	T2	Stage II	1	7th	3.61	Recurred/Progressed	1	G2	1
TCGA-ED-A82E	13.4	Alive	2	14.81	Low	1	32.81	Low	1	114.85	Low	1	70.83	Low	1	160.06	Low	1	70.45	Low	1	Female	2	4	1	60	2	M0	N0	T3a	Stage IIIA	2	7th	13.4	DiseaseFree	2	G2	1
TCGA-G3-A7M6	20.76	Alive	2	51.65	Low	1	154.56	Low	1	518.92	High	2	308.73	High	2	1073.21	High	2	358.33	High	2	Female	2	24	2	60	2	MX	NX	T1	Stage I	1	7th	19.19	Recurred/Progressed	1	G3	2
TCGA-UB-AA0U	10.74	Alive	2	226.52	High	2	241.99	High	2	1284.53	High	2	1823.76	High	2	1301.11	High	2	493.87	High	2	Male	1	26	2	60	2	MX	NX	T2	Stage II	1	7th	3.48	Recurred/Progressed	1	G2	1
TCGA-5C-AAPD	0.66	Alive	2	29.05	Low	1	321.87	High	2	598.62	High	2	83.33	Low	1	823.39	High	2	386.44	High	2	Male	1	NA		61	2	M0	N0	T2	Stage II	1	7th	0.66	DiseaseFree	2	G1	1
TCGA-CC-5260	2.86	Dead	1	23.7	Low	1	218.04	High	2	331.8	Low	1	33.77	Low	1	1102.65	High	2	489.52	High	2	Female	2	NA		61	2	M0	N0	T4	Stage IIIC	2	7th	NA	NA		G1	1
TCGA-CC-A3MA	9.95	Dead	1	33.67	Low	1	617.21	High	2	1524.94	High	2	77.72	Low	1	2974.23	High	2	972.88	High	2	Male	1	NA		61	2	M0	N0	T3	Stage IIIA	2	7th	8.57	Recurred/Progressed	1	G2	1
TCGA-CC-A7IL	9.13	Dead	1	102.2	High	2	174.13	High	2	473.27	High	2	178.1	Low	1	417.21	Low	1	179.48	Low	1	Male	1	NA		61	2	M0	N0	T3	Stage IIIA	2	6th	5.88	Recurred/Progressed	1	G1	1
TCGA-DD-A4NS	80.68	Dead	1	436.76	High	2	39.24	Low	1	122.35	Low	1	247.81	High	2	205.47	Low	1	64.22	Low	1	Female	2	2	1	61	2	M0	N0	T1	Stage I	1	6th	35.84	Recurred/Progressed	1	G2	1
TCGA-DD-A4NV	78.78	Alive	2	245.53	High	2	32.87	Low	1	93.28	Low	1	348.96	High	2	130.01	Low	1	46.11	Low	1	Male	1	3	1	61	2	M0	N0	T3	Stage IIIA	2	6th	78.78	DiseaseFree	2	G1	1
TCGA-DD-AACC	55.35	Dead	1	55.09	Low	1	187.68	High	2	629.32	High	2	493.93	High	2	457.52	Low	1	418.93	High	2	Male	1	24	2	61	2	M0	N0	T1	Stage I	1	6th	17.64	Recurred/Progressed	1	G2	1
TCGA-DD-AACY	47.63	Alive	2	50.15	Low	1	13.08	Low	1	79.23	Low	1	313.28	High	2	128.66	Low	1	31.33	Low	1	Male	1	290	2	61	2	M0	N0	T1	Stage I	1	7th	25.49	Recurred/Progressed	1	G3	2
TCGA-ED-A7PZ	0.2	Alive	2	2.75	Low	1	251.55	High	2	549.33	High	2	746.39	High	2	491.54	High	2	604.88	High	2	Male	1	2	1	61	2	M0	NX	T2	Stage II	1	7th	0.2	DiseaseFree	2	G2	1
TCGA-G3-A3CK	19.22	Alive	2	747.61	High	2	68.12	Low	1	269.86	Low	1	112.95	Low	1	286.56	Low	1	109.52	Low	1	Male	1	3	1	61	2	M0	N0	T1	Stage I	1	7th	19.22	DiseaseFree	2	G2	1
TCGA-K7-AAU7	11.79	Alive	2	29.73	Low	1	230.12	High	2	464.77	High	2	82.74	Low	1	835.16	High	2	490.63	High	2	Male	1	290	2	61	2	MX	NX	T2a	Stage II	1	7th	1.91	Recurred/Progressed	1	G2	1
TCGA-KR-A7K7	31.24	Alive	2	13.16	Low	1	315.79	High	2	576.87	High	2	114.96	Low	1	1066.48	High	2	731	High	2	Female	2	308836	2	61	2	M0	N0	T2	Stage II	1	7th	7.85	Recurred/Progressed	1	G1	1
TCGA-MI-A75E	16.66	Alive	2	182.46	High	2	120.29	Low	1	229.77	Low	1	288.56	High	2	285.86	Low	1	209.14	Low	1	Male	1	5	1	61	2	M0	N0	T4	Stage IIIC	2	7th	16.66	DiseaseFree	2	G2	1
TCGA-MI-A75I	20.7	Alive	2	100.49	High	2	256.47	High	2	565.35	High	2	274.97	High	2	574.6	High	2	532.47	High	2	Male	1	NA		61	2	MX	NX	T2	Stage II	1	7th	8.71	Recurred/Progressed	1	G1	1
TCGA-WX-AA46	24.84	Alive	2	1657.66	High	2	6.01	Low	1	89.49	Low	1	337.54	High	2	40.24	Low	1	19.9	Low	1	Male	1	1	1	61	2	MX	NX	T2	Stage II	1	7th	24.84	DiseaseFree	2	G1	1
TCGA-BC-A10Z	1.12	Dead	1	772.13	High	2	197.56	High	2	475.79	High	2	560.77	High	2	166.94	Low	1	401.87	High	2	Female	2	779	2	62	2	MX	N0	T1	Stage I	1	6th	NA	NA		G2	1
TCGA-BC-A216	44.38	Alive	2	74.89	High	2	678.55	High	2	1177.28	High	2	335.2	High	2	3650.53	High	2	1237.75	High	2	Female	2	831	2	62	2	M0	NX	T3	Stage IIIA	2	6th	44.38	DiseaseFree	2	G2	1
TCGA-BD-A3ER	36.63	Alive	2	134.84	High	2	54.08	Low	1	138.54	Low	1	802.37	High	2	223.75	Low	1	94.63	Low	1	Male	1	5	1	62	2	MX	NX	T2	Stage II	1	7th	7.42	Recurred/Progressed	1	G2	1
TCGA-DD-AACE	71.75	Alive	2	409.5	High	2	43.41	Low	1	193.28	Low	1	190.01	Low	1	447.99	Low	1	87.72	Low	1	Male	1	2	1	62	2	M0	N0	T1	Stage I	1	6th	42.02	Recurred/Progressed	1	G3	2
TCGA-EP-A12J	18.73	Alive	2	575.8	High	2	104.95	Low	1	125.94	Low	1	215.57	Low	1	413.56	Low	1	222.37	Low	1	Male	1	NA		62	2	MX	NX	T1	Stage I	1	7th	18.73	DiseaseFree	2	G1	1
TCGA-EP-A2KC	0.62	Dead	1	466.81	High	2	102.25	Low	1	282.12	Low	1	113.49	Low	1	471.09	Low	1	228.14	Low	1	Male	1	43	2	62	2	MX	NX	T1	Stage I	1	7th	NA	NA		G3	2
TCGA-UB-A7MA	27.86	Alive	2	58.04	Low	1	129.87	Low	1	702.79	High	2	341.34	High	2	991.26	High	2	643.64	High	2	Female	2	2008	2	62	2	M0	N0	T2b	Stage II	1	7th	15.7	Recurred/Progressed	1	G2	1
TCGA-WQ-AB4B	12.98	Alive	2	413.32	High	2	182.55	High	2	281.29	Low	1	315.73	High	2	167.62	Low	1	204.8	Low	1	Male	1	5	1	62	2	M0	NX	T2	Stage II	1	7th	8.97	Recurred/Progressed	1	G2	1
TCGA-CC-A5UC	11.4	Dead	1	53.01	Low	1	430.8	High	2	949.1	High	2	223.81	Low	1	1604.54	High	2	955.18	High	2	Male	1	NA		63	2	M0	N0	T3	Stage IIIA	2	6th	10.25	Recurred/Progressed	1	G3	2
TCGA-DD-AACZ	5.62	Dead	1	21.64	Low	1	403.68	High	2	648.81	High	2	1158.01	High	2	865.8	High	2	947.12	High	2	Female	2	25	2	63	2	M0	N0	T1	Stage I	1	7th	2.89	Recurred/Progressed	1	G4	2
TCGA-DD-AADS	15.57	Alive	2	306.79	High	2	37.86	Low	1	233.68	Low	1	27844.65	High	2	39.16	Low	1	127.05	Low	1	Male	1	11	1	63	2	M0	N0	T1	Stage I	1	7th	15.57	DiseaseFree	2	G2	1
TCGA-G3-A25U	53.75	Alive	2	327.43	High	2	325.13	High	2	303.84	Low	1	169.18	Low	1	425.26	Low	1	341.11	High	2	Female	2	10	1	63	2	M0	N0	T1	Stage I	1	6th	53.75	DiseaseFree	2	G3	2
TCGA-MI-A75G	22.93	Alive	2	613.88	High	2	56.46	Low	1	180.66	Low	1	219.88	Low	1	83.79	Low	1	79.49	Low	1	Male	1	6	1	63	2	M0	N0	T2	Stage II	1	7th	22.93	DiseaseFree	2	G2	1
TCGA-2Y-A9GW	41.75	Dead	1	219.92	High	2	90.42	Low	1	220.69	Low	1	90.42	Low	1	360.15	Low	1	176.36	Low	1	Male	1	2	1	64	2	MX	N0	T1	Stage I	1	6th	40.37	Recurred/Progressed	1	G2	1
TCGA-2Y-A9GY	24.87	Dead	1	16.6	Low	1	428.49	High	2	734.87	High	2	74.99	Low	1	602.04	High	2	647.95	High	2	Female	2	27600	2	64	2	MX	NX	T2	Stage II	1	6th	20.93	Recurred/Progressed	1	G3	2
TCGA-2Y-A9H2	56.87	Alive	2	76.22	High	2	179.2	High	2	404.85	High	2	141.85	Low	1	1121.15	High	2	332.99	High	2	Female	2	2	1	64	2	MX	N0	T1	Stage I	1	7th	56.87	DiseaseFree	2	G3	2
TCGA-BC-A69H	14.59	Alive	2	1.46	Low	1	273.72	High	2	962.77	High	2	422.63	High	2	461.31	Low	1	617.76	High	2	Male	1	103900	2	64	2	M0	NX	T2	Stage II	1	7th	14.59	DiseaseFree	2	G3	2
TCGA-DD-A1EK	18.33	Dead	1	85.36	High	2	80.33	Low	1	221.76	Low	1	1210.88	High	2	385.77	Low	1	144.57	Low	1	Female	2	19	1	64	2	M1	N0	T4	Stage IVB	2	6th	5.49	Recurred/Progressed	1	G2	1
TCGA-DD-A3A9	30.58	Dead	1	13.08	Low	1	67.45	Low	1	210.6	Low	1	51.62	Low	1	256.71	Low	1	123.87	Low	1	Female	2	19930	2	64	2	M1	N0	T4	Stage IVB	2	5th	9.49	Recurred/Progressed	1	G2	1
TCGA-DD-AACP	13.63	Alive	2	5.49	Low	1	297.67	High	2	1479.42	High	2	607	High	2	2673.53	High	2	716.39	High	2	Male	1	227	2	64	2	M0	N0	T1	Stage I	1	6th	13.63	DiseaseFree	2	G3	2
TCGA-DD-AADF	3.78	Dead	1	6.82	Low	1	305.01	High	2	675.61	High	2	149.09	Low	1	679.02	High	2	476.4	High	2	Female	2	725	2	64	2	M0	N0	T1	Stage I	1	7th	NA	NA		G4	2
TCGA-G3-A25S	13.67	Dead	1	15.31	Low	1	149.52	Low	1	600.44	High	2	117.73	Low	1	435.03	Low	1	312.85	High	2	Male	1	281	2	64	2	M0	N0	T1	Stage I	1	6th	1.22	Recurred/Progressed	1	G2	1
TCGA-K7-A5RF	20.73	Alive	2	956.51	High	2	26.06	Low	1	102.7	Low	1	1744.4	High	2	49.05	Low	1	48.7	Low	1	Male	1	5	1	64	2	MX	NX	T1	Stage I	1	7th	6.73	Recurred/Progressed	1	G1	1
TCGA-KR-A7K2	27.23	Alive	2	425.18	High	2	111.94	Low	1	253.04	Low	1	288.79	High	2	492.91	High	2	204.12	Low	1	Male	1	14	1	64	2	M0	N0	T1	Stage I	1	7th	27.23	DiseaseFree	2	G1	1
TCGA-MI-A75C	9.56	Alive	2	27.82	Low	1	214.38	High	2	360.92	High	2	312.08	High	2	637.72	High	2	265.25	Low	1	Male	1	4	1	64	2	M0	N0	T1	Stage I	1	7th	9.56	DiseaseFree	2	G3	2
TCGA-WX-AA44	20.2	Alive	2	41.47	Low	1	234.74	High	2	658.84	High	2	416.28	High	2	1157.28	High	2	457.07	High	2	Female	2	48	2	64	2	MX	NX	T1	Stage I	1	7th	8.08	Recurred/Progressed	1	G3	2
TCGA-ZP-A9D4	12.98	Alive	2	3787.3	High	2	100.13	Low	1	252.86	Low	1	61.66	Low	1	380.14	Low	1	153.25	Low	1	Female	2	2	1	64	2	MX	NX	T1	Stage I	1	7th	12.98	DiseaseFree	2	G1	1
TCGA-ZS-A9CF	79.24	Alive	2	272.23	High	2	404.55	High	2	1179.19	High	2	1481.05	High	2	1376.29	High	2	325.25	High	2	Male	1	NA		64	2	MX	NX	T2	Stage II	1	7th	20.89	Recurred/Progressed	1	G2	1
TCGA-3K-AAZ8	13.01	Alive	2	171.39	High	2	32.14	Low	1	139.82	Low	1	228.89	High	2	80.62	Low	1	32.86	Low	1	Male	1	NA		65	2	MX	NX	T3b	Stage IIIB	2	7th	9.99	Recurred/Progressed	1	G1	1
TCGA-5R-AAAM	1.51	Dead	1	716.13	High	2	41.86	Low	1	139.27	Low	1	235.16	High	2	124.05	Low	1	52.21	Low	1	Female	2	32	2	65	2	M0	N0	T2	Stage II	1	7th	NA	NA		G2	1
TCGA-DD-A3A1	7.65	Dead	1	8.75	Low	1	126.19	Low	1	219.55	Low	1	210.07	Low	1	183.81	Low	1	276.31	Low	1	Male	1	6	1	65	2	M0	N0	T3b	Stage IIIB	2	5th	NA	NA		G2	1
TCGA-DD-A4NH	30.12	Alive	2	6.46	Low	1	219.79	High	2	553.25	High	2	134.14	Low	1	1273.5	High	2	340.72	High	2	Female	2	92889	2	65	2	M0	N0	T3b	Stage IIIB	2	7th	5.29	Recurred/Progressed	1	G3	2
TCGA-DD-A4NO	73.75	Alive	2	450.12	High	2	39.54	Low	1	100.97	Low	1	85.77	Low	1	240.27	Low	1	104.88	Low	1	Male	1	3	1	65	2	M0	N0	T1	Stage I	1	6th	73.62	Recurred/Progressed	1	G1	1
TCGA-DD-A73C	23.03	Alive	2	2070.87	High	2	35.44	Low	1	100.3	Low	1	557.96	High	2	177.78	Low	1	81.05	Low	1	Female	2	3	1	65	2	M0	N0	T3a	Stage IIIA	2	7th	18.59	Recurred/Progressed	1	G1	1
TCGA-DD-AACA	75.59	Alive	2	67.95	High	2	234.35	High	2	489.6	High	2	128.5	Low	1	633.34	High	2	513.46	High	2	Male	1	7	1	65	2	M0	N0	T1	Stage I	1	6th	71.06	Recurred/Progressed	1	G3	2
TCGA-DD-AAEA	18.89	Alive	2	146.03	High	2	408.35	High	2	916.21	High	2	1807.87	High	2	907.16	High	2	775.97	High	2	Male	1	2	1	65	2	M0	N0	T1	Stage I	1	7th	18.89	DiseaseFree	2	G3	2
TCGA-G3-A6UC	22.04	Alive	2	795.71	High	2	37.22	Low	1	122.65	Low	1	299	High	2	209.3	Low	1	77.64	Low	1	Male	1	4	1	65	2	M0	N0	T3b	Stage IIIB	2	7th	20.99	Recurred/Progressed	1	G2	1
TCGA-G3-A7M7	11.86	Alive	2	242.23	High	2	22.66	Low	1	95.33	Low	1	146.12	Low	1	67.2	Low	1	39.96	Low	1	Male	1	4	1	65	2	MX	NX	T1	Stage I	1	7th	11.86	DiseaseFree	2	G1	1
TCGA-KR-A7K0	2.14	Dead	1	188.49	High	2	187.1	High	2	221.87	Low	1	356.11	High	2	441.66	Low	1	202.27	Low	1	Male	1	11	1	65	2	M0	N0	T1	Stage I	1	7th	NA	NA		G1	1
TCGA-2Y-A9HB	8.54	Alive	2	94.94	High	2	116.44	Low	1	117.63	Low	1	640.1	High	2	332.59	Low	1	155.88	Low	1	Male	1	21	2	66	2	MX	NX	T1	Stage I	1	7th	8.54	DiseaseFree	2	G2	1
TCGA-4R-AA8I	8.61	Dead	1	173.76	High	2	243.13	High	2	612.64	High	2	156.59	Low	1	932.01	High	2	296.75	High	2	Male	1	5	1	66	2	MX	NX	T2	Stage II	1	7th	8.11	Recurred/Progressed	1	G2	1
TCGA-BC-A10R	10.12	Dead	1	175.93	High	2	45.9	Low	1	146.97	Low	1	68.3	Low	1	311.98	Low	1	59.52	Low	1	Female	2	27	2	66	2	MX	NX	T3	Stage III	2	5th	6.54	Recurred/Progressed	1	G2	1
TCGA-BC-A3KF	0.26	Alive	2	103.82	High	2	73.65	Low	1	445.05	High	2	1059.75	High	2	322.04	Low	1	208.82	Low	1	Female	2	NA		66	2	M0	NX	T1	Stage I	1	7th	0.26	DiseaseFree	2	G2	1
TCGA-BC-A8YO	18.46	Alive	2	89.9	High	2	582.35	High	2	1344.96	High	2	144.92	Low	1	2791.46	High	2	980.62	High	2	Female	2	NA		66	2	M0	N0	T4	Stage IIIC	2	7th	7.23	Recurred/Progressed	1	G3	2
TCGA-DD-A3A5	102.66	Dead	1	620.58	High	2	195.7	High	2	465.06	High	2	5193.08	High	2	267.13	Low	1	323.23	High	2	Female	2	55	2	66	2	M0	N0	T3	Stage III	2	4th	2.76	Recurred/Progressed	1	G2	1
TCGA-DD-A73E	1.45	Alive	2	120.33	High	2	28.41	Low	1	241.78	Low	1	235.65	High	2	163.23	Low	1	82.08	Low	1	Male	1	1	1	66	2	M0	N0	T1	Stage I	1	7th	1.45	DiseaseFree	2	G1	1
TCGA-DD-AACL	3.52	Dead	1	19.89	Low	1	738.12	High	2	1138.12	High	2	661.88	High	2	1594.48	High	2	1208.1	High	2	Female	2	1368	2	66	2	M0	N0	T1	Stage I	1	6th	NA	NA		G3	2
TCGA-DD-AACX	5.58	Alive	2	2.9	Low	1	380.5	High	2	636.11	High	2	79	Low	1	1093.87	High	2	646.96	High	2	Male	1	3	1	66	2	M0	N0	T2	Stage II	1	7th	1.38	Recurred/Progressed	1	G3	2
TCGA-DD-AAD2	21.62	Alive	2	138.89	High	2	201.85	High	2	412.96	High	2	240.74	High	2	637.96	High	2	352.44	High	2	Male	1	25	2	66	2	M0	N0	T1	Stage I	1	7th	21.62	DiseaseFree	2	G2	1
TCGA-DD-AAD6	22.08	Alive	2	12.3	Low	1	122.96	Low	1	698.13	High	2	213.13	Low	1	420.79	Low	1	710.09	High	2	Male	1	NA		66	2	M0	N0	T3a	Stage IIIA	2	7th	1.64	Recurred/Progressed	1	G3	2
TCGA-DD-AADA	40.51	Alive	2	43.28	Low	1	83.35	Low	1	76.94	Low	1	113	Low	1	381.49	Low	1	97.9	Low	1	Female	2	8698	2	66	2	M0	N0	T1	Stage I	1	7th	40.51	DiseaseFree	2	G3	2
TCGA-K7-A5RG	17.05	Alive	2	298.41	High	2	316.44	High	2	478	High	2	89.46	Low	1	721.67	High	2	745.24	High	2	Male	1	19	1	66	2	MX	NX	T1	Stage I	1	7th	17.05	DiseaseFree	2	G1	1
TCGA-K7-A6G5	16.82	Alive	2	532.3	High	2	95.56	Low	1	194.66	Low	1	158.56	Low	1	184.75	Low	1	131.18	Low	1	Male	1	NA		66	2	MX	N0	T1	Stage I	1	7th	16.82	DiseaseFree	2	G2	1
TCGA-RC-A7SF	19.02	Alive	2	200.39	High	2	100.19	Low	1	387.16	High	2	105.06	Low	1	543.77	High	2	240	Low	1	Male	1	87	2	66	2	M0	N0	T1	Stage I	1	7th	16.49	Recurred/Progressed	1	G2	1
TCGA-ZP-A9CY	25.69	Alive	2	853.34	High	2	67.39	Low	1	254.65	Low	1	2259.96	High	2	223.44	Low	1	95.04	Low	1	Female	2	NA		66	2	MX	NX	T1	Stage I	1	7th	25.69	DiseaseFree	2	G1	1
TCGA-CC-5262	3.38	Dead	1	36.47	Low	1	298.07	High	2	530.74	High	2	94.33	Low	1	678.51	High	2	478.83	High	2	Male	1	NA		67	2	M0	N0	T4	Stage IIIC	2	7th	NA	NA		G1	1
TCGA-DD-A11A	2.6	Alive	2	36.03	Low	1	93.98	Low	1	397.86	High	2	315.89	High	2	664.15	High	2	397.46	High	2	Male	1	223	2	67	2	M0	N0	T1	Stage I	1	6th	2.6	DiseaseFree	2	G3	2
TCGA-DD-A39Y	5.62	Dead	1	4.46	Low	1	466.34	High	2	868.03	High	2	57.07	Low	1	828.8	High	2	975.38	High	2	Male	1	5600	2	67	2	M0	NX	T1	Stage I	1	5th	NA	NA		G3	2
TCGA-DD-A3A7	13.76	Dead	1	10.86	Low	1	221.5	High	2	465.8	High	2	157.44	Low	1	381.11	Low	1	661.92	High	2	Male	1	120	2	67	2	M0	N0	T3b	Stage IIIB	2	7th	4.73	Recurred/Progressed	1	G3	2
TCGA-DD-A4NA	33.11	Alive	2	8.99	Low	1	108.78	Low	1	120.77	Low	1	28.69	Low	1	586.3	High	2	224.14	Low	1	Female	2	3	1	67	2	M0	N1	T2	Stage IVA	2	6th	33.11	DiseaseFree	2	G3	2
TCGA-DD-A4NI	26.81	Alive	2	1773.33	High	2	35.29	Low	1	105.86	Low	1	250	High	2	127.39	Low	1	56.31	Low	1	Male	1	6	1	67	2	M0	NX	T2	Stage II	1	7th	26.81	DiseaseFree	2	G2	1
TCGA-G3-AAV5	11.63	Alive	2	3.78	Low	1	171.02	High	2	635.41	High	2	128.03	Low	1	476.67	Low	1	244.35	Low	1	Male	1	NA		67	2	M0	N0	T2	Stage II	1	7th	8.74	Recurred/Progressed	1	G2	1
TCGA-UB-A7MD	1.71	Dead	1	73.69	High	2	181.35	High	2	152.56	Low	1	104.2	Low	1	352.91	Low	1	268	Low	1	Male	1	23	2	67	2	MX	N0	T1	Stage I	1	7th	NA	NA		G3	2
TCGA-ZP-A9D0	35.84	Alive	2	28.96	Low	1	37.32	Low	1	113.9	Low	1	550.19	High	2	393.18	Low	1	67.92	Low	1	Female	2	NA		67	2	MX	NX	T1	Stage I	1	7th	35.84	DiseaseFree	2	G1	1
TCGA-2Y-A9GX	80.22	Alive	2	287.88	High	2	134.55	Low	1	310.3	Low	1	259.39	High	2	325.45	Low	1	229.84	Low	1	Male	1	1	1	68	2	MX	NX	T1	Stage I	1	6th	70.07	Recurred/Progressed	1	G2	1
TCGA-2Y-A9H4	47.7	Alive	2	177.59	High	2	160.31	Low	1	216.94	Low	1	430.05	High	2	302.38	Low	1	323.9	High	2	Male	1	11	1	68	2	MX	N0	T1	Stage I	1	7th	47.7	DiseaseFree	2	G2	1
TCGA-2Y-A9H6	11.73	Alive	2	63.49	Low	1	31.75	Low	1	287.93	Low	1	219.27	Low	1	217.79	Low	1	100.4	Low	1	Female	2	114	2	68	2	MX	NX	T1	Stage I	1	7th	11.73	DiseaseFree	2	G2	1
TCGA-BC-A3KG	22.34	Alive	2	8.67	Low	1	790.77	High	2	1849.86	High	2	730.88	High	2	4600.02	High	2	1228.02	High	2	Female	2	618	2	68	2	M0	N0	T2	Stage II	1	7th	6.87	Recurred/Progressed	1	G3	2
TCGA-CC-A9FW	8.15	Alive	2	4.65	Low	1	165.57	High	2	335.32	Low	1	504.61	High	2	515.31	High	2	203.99	Low	1	Male	1	NA		68	2	M0	N0	T3	Stage IIIA	2	6th	5.03	Recurred/Progressed	1	G2	1
TCGA-DD-A116	53.29	Dead	1	261.41	High	2	141.46	Low	1	297.26	Low	1	137.55	Low	1	117.34	Low	1	237.99	Low	1	Male	1	24	2	68	2	M0	N0	T3	Stage IIIA	2	5th	27.2	Recurred/Progressed	1	G3	2
TCGA-DD-A1EA	79.34	Alive	2	43.23	Low	1	115.47	Low	1	229.81	Low	1	29.01	Low	1	1245.16	High	2	247.94	Low	1	Male	1	3	1	68	2	M0	N0	T2	Stage II	1	5th	24.77	Recurred/Progressed	1	G2	1
TCGA-DD-A1ED	75.59	Alive	2	995.25	High	2	11.86	Low	1	36.18	Low	1	257.41	High	2	31.44	Low	1	9.51	Low	1	Male	1	3	1	68	2	M0	N0	T1	Stage I	1	6th	75.59	DiseaseFree	2	G1	1
TCGA-DD-A73D	22.77	Alive	2	153.67	High	2	37.81	Low	1	229.29	Low	1	157.33	Low	1	239.66	Low	1	91.89	Low	1	Female	2	4	1	68	2	MX	NX	T2	Stage II	1	7th	19.45	Recurred/Progressed	1	G1	1
TCGA-DD-AACF	11.99	Dead	1	169.35	High	2	497.1	High	2	1108.18	High	2	93.37	Low	1	702.51	High	2	389.08	High	2	Male	1	16	1	68	2	M0	N0	T1	Stage I	1	6th	3.91	Recurred/Progressed	1	G3	2
TCGA-DD-AADK	34.46	Alive	2	22.02	Low	1	214.15	High	2	443.3	High	2	196.81	Low	1	577.32	High	2	249.73	Low	1	Female	2	236	2	68	2	M0	N0	T2	Stage II	1	7th	34.46	DiseaseFree	2	G3	2
TCGA-G3-A25V	28.25	Alive	2	247.64	High	2	71.53	Low	1	177.46	Low	1	612.69	High	2	81.65	Low	1	81.15	Low	1	Male	1	15	1	68	2	M0	N0	T1	Stage I	1	7th	16.06	Recurred/Progressed	1	G2	1
TCGA-GJ-A9DB	2.2	Dead	1	535.91	High	2	168.98	High	2	514.18	High	2	4800.24	High	2	464.7	Low	1	329.02	High	2	Male	1	NA		68	2	MX	N0	T1	Stage I	1	7th	NA	NA		G2	1
TCGA-LG-A9QD	12.02	Alive	2	113.99	High	2	16.78	Low	1	73.43	Low	1	218.18	Low	1	47.55	Low	1	29.05	Low	1	Male	1	NA		68	2	M0	N0	T3a	Stage IIIA	2	7th	12.02	DiseaseFree	2	G2	1
TCGA-T1-A6J8	0.76	Alive	2	71.95	High	2	19.03	Low	1	140.33	Low	1	4884.2	High	2	66.6	Low	1	32.65	Low	1	Male	1	NA		68	2	M0	NX	T1	Stage I	1	7th	0.76	DiseaseFree	2	G2	1
TCGA-WJ-A86L	11.33	Alive	2	117.84	High	2	124.5	Low	1	364.85	High	2	181.09	Low	1	581.89	High	2	276.74	Low	1	Female	2	16	1	68	2	MX	NX	T1	Stage I	1	7th	11.33	DiseaseFree	2	G2	1
TCGA-YA-A8S7	13.53	Dead	1	191.73	High	2	347.54	High	2	592.39	High	2	56.15	Low	1	1524.22	High	2	430.06	High	2	Male	1	56	2	68	2	MX	N0	T3a	Stage IIIA	2	7th	13.07	Recurred/Progressed	1	G3	2
TCGA-BC-A10U	27.5	Dead	1	121.28	High	2	88.29	Low	1	223.05	Low	1	26.49	Low	1	385.22	Low	1	211.57	Low	1	Male	1	38	2	69	2	MX	NX	T2	Stage II	1	5th	19.25	Recurred/Progressed	1	G2	1
TCGA-BC-A5W4	17.97	Dead	1	138.45	High	2	107.77	Low	1	81.25	Low	1	120.21	Low	1	251.2	Low	1	98.73	Low	1	Male	1	NA		69	2	M0	NX	T3a	Stage IIIA	2	7th	12.61	Recurred/Progressed	1	G3	2
TCGA-BC-A69I	12.71	Alive	2	235.07	High	2	37.91	Low	1	138.77	Low	1	354.88	High	2	67.49	Low	1	50.49	Low	1	Male	1	2	1	69	2	M0	N0	T1	Stage I	1	7th	12.71	DiseaseFree	2	G1	1
TCGA-BD-A2L6	44.78	Alive	2	990.31	High	2	465.82	High	2	1344.39	High	2	7882.65	High	2	642.35	High	2	704.13	High	2	Male	1	53	2	69	2	MX	NX	T2	Stage II	1	7th	13.63	Recurred/Progressed	1	G2	1
TCGA-DD-A11C	21.75	Alive	2	80.5	High	2	300.22	High	2	480.17	High	2	331.95	High	2	1123.24	High	2	464.05	High	2	Male	1	11	1	69	2	M0	N0	T1	Stage I	1	6th	21.75	DiseaseFree	2	G3	2
TCGA-DD-AACH	6.41	Dead	1	19.83	Low	1	602.3	High	2	934.3	High	2	61.33	Low	1	698.89	High	2	1245.08	High	2	Male	1	7	1	69	2	M0	N0	T2	Stage II	1	6th	2.73	Recurred/Progressed	1	G3	2
TCGA-DD-AACI	53.15	Alive	2	5.35	Low	1	68.27	Low	1	61.58	Low	1	87.01	Low	1	179.38	Low	1	170.92	Low	1	Male	1	1	1	69	2	M0	N0	T2	Stage II	1	6th	47.04	Recurred/Progressed	1	G3	2
TCGA-DD-AACT	51.31	Alive	2	103.34	High	2	118.65	Low	1	224.53	Low	1	56.13	Low	1	281.94	Low	1	192.84	Low	1	Female	2	4	1	69	2	M0	N0	T1	Stage I	1	7th	51.31	DiseaseFree	2	G2	1
TCGA-DD-AAE9	23.72	Alive	2	88.36	High	2	248.09	High	2	364.77	High	2	217.5	Low	1	418.01	Low	1	278.66	High	2	Male	1	3	1	69	2	M0	N0	T1	Stage I	1	7th	23.72	DiseaseFree	2	G3	2
TCGA-DD-AAW2	60.94	Alive	2	270.35	High	2	64.32	Low	1	241.21	Low	1	100.5	Low	1	274.37	Low	1	125.93	Low	1	Male	1	3	1	69	2	M0	N0	T1	Stage I	1	6th	12.84	Recurred/Progressed	1	G2	1
TCGA-DD-AAW3	53.65	Alive	2	352.38	High	2	48.55	Low	1	177.44	Low	1	117.18	Low	1	154.01	Low	1	92.72	Low	1	Male	1	3	1	69	2	M0	N0	T1	Stage I	1	6th	53.65	DiseaseFree	2	G2	1
TCGA-RG-A7D4	36.07	Alive	2	19.17	Low	1	818.58	High	2	618.73	High	2	306.78	High	2	1215.34	High	2	899.95	High	2	Male	1	5650	2	69	2	M0	N0	T2	Stage II	1	7th	36.07	DiseaseFree	2	G2	1
TCGA-UB-AA0V	10.32	Alive	2	1294.35	High	2	7.93	Low	1	137.76	Low	1	397.42	High	2	47.57	Low	1	30.77	Low	1	Female	2	3	1	69	2	MX	NX	NA	Stage I	1	7th	10.32	DiseaseFree	2	G1	1
TCGA-2Y-A9H9	22.9	Alive	2	392.42	High	2	149.79	Low	1	410.65	High	2	243.2	High	2	299.02	Low	1	293.02	High	2	Male	1	12	1	70	2	MX	N0	T1	Stage I	1	7th	23.03	Recurred/Progressed	1	G2	1
TCGA-2Y-A9HA	1.18	Dead	1	25.83	Low	1	180.39	High	2	486.43	High	2	355.08	High	2	238.62	Low	1	346.22	High	2	Male	1	114	2	70	2	MX	NX	T2	Stage II	1	7th	NA	NA		G2	1
TCGA-5C-A9VH	10.58	Alive	2	17.25	Low	1	118.7	Low	1	381.64	High	2	84.89	Low	1	698.41	High	2	169.73	Low	1	Male	1	NA		70	2	M0	N0	T1	Stage I	1	7th	10.58	DiseaseFree	2	G2	1
TCGA-DD-AACK	0.3	Alive	2	7.64	Low	1	188.78	High	2	402.32	High	2	764.88	High	2	332.02	Low	1	238.51	Low	1	Male	1	5	1	70	2	M0	N0	T1	Stage I	1	6th	0.3	DiseaseFree	2	G2	1
TCGA-DD-AADG	37.61	Alive	2	111.8	High	2	66.23	Low	1	331.76	Low	1	185.93	Low	1	201.12	Low	1	107.55	Low	1	Male	1	2256	2	70	2	M0	N0	T3a	Stage IIIA	2	7th	8.87	Recurred/Progressed	1	G3	2
TCGA-DD-AADJ	35.02	Alive	2	0	Low	1	127.38	Low	1	260.15	Low	1	260.15	High	2	306.56	Low	1	111.31	Low	1	Female	2	708	2	70	2	M0	N0	T1	Stage I	1	7th	35.02	DiseaseFree	2	G3	2
TCGA-EP-A26S	19.97	Alive	2	3065.95	High	2	37.87	Low	1	215.35	Low	1	199.93	Low	1	232.52	Low	1	51.64	Low	1	Male	1	NA		70	2	MX	N0	T1	Stage I	1	7th	19.97	DiseaseFree	2	G2	1
TCGA-G3-A5SL	20.4	Alive	2	262.21	High	2	75.8	Low	1	181.92	Low	1	824.26	High	2	286.92	Low	1	93.69	Low	1	Male	1	4	1	70	2	M0	NX	T2	Stage II	1	7th	20.4	DiseaseFree	2	G2	1
TCGA-G3-A7M9	1.84	Dead	1	19.22	Low	1	1045.59	High	2	1768.02	High	2	326.31	High	2	3684.68	High	2	1714.75	High	2	Male	1	22868	2	70	2	MX	NX	T3b	Stage IIIB	2	7th	NA	NA		G2	1
TCGA-CC-5264	3.35	Dead	1	119.83	High	2	569.02	High	2	2600.79	High	2	42.7	Low	1	3322.41	High	2	1076.56	High	2	Male	1	NA		71	2	M0	N0	T3	Stage IIIA	2	6th	NA	NA		G2	1
TCGA-DD-A1EJ	33.02	Dead	1	9.11	Low	1	161.31	Low	1	553.22	High	2	1530.53	High	2	698.27	High	2	441.6	High	2	Female	2	18840	2	71	2	M0	N1	T1	Stage IVA	2	6th	8.64	Recurred/Progressed	1	G2	1
TCGA-DD-A73A	23.92	Alive	2	402.7	High	2	121.07	Low	1	249	Low	1	3711.88	High	2	201.78	Low	1	211.15	Low	1	Male	1	4	1	71	2	M0	N0	T1	Stage I	1	7th	23.92	DiseaseFree	2	G2	1
TCGA-G3-A3CI	5.91	Alive	2	1662.41	High	2	29.2	Low	1	62.96	Low	1	11968.07	High	2	160.58	Low	1	60.16	Low	1	Male	1	2	1	71	2	M0	N0	T1	Stage I	1	7th	5.91	DiseaseFree	2	G2	1
TCGA-NI-A4U2	58.84	Dead	1	426.2	High	2	82.67	Low	1	81.92	Low	1	615.7	High	2	106.46	Low	1	61.14	Low	1	Male	1	5	1	71	2	MX	NX	T3	Stage IIIA	2	6th	42.21	Recurred/Progressed	1	G1	1
TCGA-WQ-A9G7	0.99	Alive	2	29.83	Low	1	431.74	High	2	947.17	High	2	282.58	High	2	2270.56	High	2	1023.58	High	2	Female	2	NA		71	2	M0	NX	T3a	Stage IIIA	2	7th	0.99	DiseaseFree	2	G3	2
TCGA-DD-A1EB	66.26	Alive	2	324.46	High	2	19.93	Low	1	88.43	Low	1	153.82	Low	1	156.31	Low	1	59.52	Low	1	Female	2	7	1	72	2	M0	N0	T1	Stage I	1	5th	23.95	Recurred/Progressed	1	G2	1
TCGA-DD-A3A6	107.03	Dead	1	238.56	High	2	36.97	Low	1	102.99	Low	1	124.12	Low	1	96.83	Low	1	79.41	Low	1	Female	2	NA		72	2	M0	N0	T2	Stage II	1	4th	NA	NA		G2	1
TCGA-DD-A4NF	30.95	Alive	2	563.52	High	2	16.32	Low	1	52.45	Low	1	134.03	Low	1	111.31	Low	1	36.51	Low	1	Male	1	6	1	72	2	M0	N0	T1	Stage I	1	7th	21.55	Recurred/Progressed	1	G2	1
TCGA-DD-A73B	9.3	Dead	1	104.22	High	2	423.3	High	2	1448.96	High	2	2034.21	High	2	1165.15	High	2	764.38	High	2	Female	2	30	2	72	2	M0	N0	T1	Stage I	1	7th	7.88	Recurred/Progressed	1	G2	1
TCGA-DD-AAC8	0.53	Dead	1	72.41	High	2	22.24	Low	1	152.8	Low	1	70.7	Low	1	208.1	Low	1	80.93	Low	1	Male	1	1	1	72	2	M0	N0	T1	Stage I	1	6th	NA	NA		G3	2
TCGA-DD-AAE7	21.16	Alive	2	936.08	High	2	61.47	Low	1	167.66	Low	1	1492.14	High	2	136.92	Low	1	62.23	Low	1	Male	1	1	1	72	2	M0	N0	T1	Stage I	1	7th	21.16	DiseaseFree	2	G2	1
TCGA-DD-AAEI	50.3	Alive	2	147.48	High	2	303.24	High	2	563.58	High	2	60.95	Low	1	485.33	High	2	267.77	Low	1	Male	1	24	2	72	2	M0	N0	T1	Stage I	1	7th	16.13	Recurred/Progressed	1	G2	1
TCGA-ZP-A9CZ	23.19	Alive	2	40.97	Low	1	635.11	High	2	1536.55	High	2	1614.15	High	2	1268.97	High	2	734.54	High	2	Male	1	8	1	72	2	MX	NX	T1	Stage I	1	7th	23.19	DiseaseFree	2	G1	1
TCGA-BC-4073	27.89	Alive	2	59.01	Low	1	363.68	High	2	785.45	High	2	141.81	Low	1	1172	High	2	692.61	High	2	Male	1	NA		73	2	MX	N0	T3	Stage IIIA	2	6th	27.89	DiseaseFree	2	G3	2
TCGA-DD-A11B	0.46	Dead	1	501.37	High	2	48.47	Low	1	220.04	Low	1	1647.26	High	2	554.29	High	2	149.65	Low	1	Male	1	15	1	73	2	M0	N0	T1	Stage I	1	6th	NA	NA		G2	1
TCGA-DD-A1EE	11.47	Dead	1	40.46	Low	1	105.52	Low	1	269.76	Low	1	96.8	Low	1	829.91	High	2	254.34	Low	1	Male	1	3	1	73	2	M0	N0	T3	Stage IIIA	2	6th	1.45	Recurred/Progressed	1	G3	2
TCGA-DD-A73G	114.26	Alive	2	10.82	Low	1	71.55	Low	1	452.58	High	2	1102.33	High	2	275.37	Low	1	312.93	High	2	Female	2	2035400	2	73	2	M0	N0	T1	Stage I	1	6th	114.26	DiseaseFree	2	G3	2
TCGA-DD-AAD0	4.5	Alive	2	83.2	High	2	186.76	High	2	327.56	Low	1	2699.61	High	2	1000.14	High	2	457.67	High	2	Female	2	4	1	73	2	M0	N0	T1	Stage I	1	7th	1.54	Recurred/Progressed	1	G2	1
TCGA-DD-AAD8	40.05	Alive	2	147.2	High	2	333.1	High	2	568.06	High	2	328.38	High	2	943.62	High	2	516.75	High	2	Female	2	4	1	73	2	M0	N0	T1	Stage I	1	7th	40.05	DiseaseFree	2	G2	1
TCGA-DD-AAEH	25.76	Alive	2	504.03	High	2	219.35	High	2	250.81	Low	1	1245.97	High	2	390.32	Low	1	292.71	High	2	Male	1	NA		73	2	M0	N0	T1	Stage I	1	7th	21.16	Recurred/Progressed	1	G2	1
TCGA-EP-A3RK	11.93	Alive	2	37.59	Low	1	218.11	High	2	726.08	High	2	52.96	Low	1	1032.46	High	2	581.18	High	2	Male	1	7	1	73	2	MX	NX	T3a	Stage IIIA	2	7th	10.51	Recurred/Progressed	1	G2	1
TCGA-G3-A25X	58.44	Alive	2	7.89	Low	1	239.57	High	2	465.61	High	2	165.73	Low	1	512.97	High	2	423.52	High	2	Male	1	11	1	73	2	M0	N0	T2	Stage II	1	6th	58.44	DiseaseFree	2	G3	2
TCGA-ZS-A9CD	45.53	Dead	1	73.63	High	2	27.05	Low	1	99.17	Low	1	121.71	Low	1	71.37	Low	1	69.96	Low	1	Male	1	NA		73	2	MX	NX	T2	Stage II	1	7th	12.19	Recurred/Progressed	1	G2	1
TCGA-BC-4072	48.95	Dead	1	14.55	Low	1	306.9	High	2	576.55	High	2	100.76	Low	1	780.56	High	2	569.52	High	2	Female	2	NA		74	2	M0	N0	T3	Stage IIIA	2	6th	15.6	Recurred/Progressed	1	G3	2
TCGA-CC-A8HT	4.6	Dead	1	6.72	Low	1	1546.45	High	2	570.9	High	2	144.87	Low	1	2659.54	High	2	2440.12	High	2	Male	1	NA		74	2	M0	N0	T3	Stage IIIA	2	6th	2.73	Recurred/Progressed	1	G2	1
TCGA-DD-AACB	76.35	Alive	2	28.68	Low	1	212.66	High	2	538.08	High	2	737.88	High	2	287.83	Low	1	445.01	High	2	Female	2	1902	2	74	2	M0	N0	T1	Stage I	1	6th	76.35	DiseaseFree	2	G3	2
TCGA-ED-A627	13.9	Alive	2	639.77	High	2	45.53	Low	1	170.61	Low	1	401.73	High	2	123.34	Low	1	74.84	Low	1	Male	1	NA		74	2	M0	NX	T1	Stage I	1	7th	13.9	DiseaseFree	2	G2	1
TCGA-NI-A8LF	26.25	Alive	2	126.51	High	2	160.55	Low	1	183.02	Low	1	132.29	Low	1	133.57	Low	1	134.97	Low	1	Male	1	NA		74	2	MX	NX	T1	Stage I	1	7th	26.25	DiseaseFree	2	G3	2
TCGA-RC-A6M4	0.72	Alive	2	555.27	High	2	164.79	High	2	560.16	High	2	395.92	High	2	640.11	High	2	352.13	High	2	Female	2	5	1	74	2	MX	NX	T3	Stage IIIA	2	7th	0.72	DiseaseFree	2	G2	1
TCGA-XR-A8TF	22.77	Dead	1	4.04	Low	1	90.97	Low	1	212.94	Low	1	127.36	Low	1	480.46	Low	1	148.43	Low	1	Male	1	39	2	74	2	MX	NX	T1	Stage I	1	7th	7.59	Recurred/Progressed	1	G1	1
TCGA-BC-A217	45.89	Dead	1	312.07	High	2	349.02	High	2	1244.79	High	2	181.25	Low	1	845.34	High	2	666.43	High	2	Female	2	28	2	75	2	M0	NX	T2	Stage II	1	7th	NA	NA		G3	2
TCGA-BD-A3EP	13.44	Alive	2	53.31	Low	1	117.13	Low	1	160.62	Low	1	115.73	Low	1	237.77	Low	1	216.25	Low	1	Female	2	17	1	75	2	M0	N0	T1	Stage I	1	7th	13.44	DiseaseFree	2	G2	1
TCGA-DD-A3A8	0.36	Dead	1	591.14	High	2	57.18	Low	1	97.93	Low	1	380.27	High	2	230.88	Low	1	84.19	Low	1	Male	1	4	1	75	2	M0	N0	T2	Stage II	1	5th	NA	NA		G2	1
TCGA-DD-A4NE	21.68	Dead	1	27.87	Low	1	383.86	High	2	1236.35	High	2	1634.15	High	2	1862.95	High	2	992.04	High	2	Female	2	28	2	75	2	M0	N0	T3a	Stage IIIA	2	7th	6.24	Recurred/Progressed	1	G3	2
TCGA-DD-AACJ	69.05	Alive	2	1.88	Low	1	27.74	Low	1	71.47	Low	1	93.57	Low	1	104.85	Low	1	66.83	Low	1	Male	1	25	2	75	2	M0	N0	T2	Stage II	1	6th	3.29	Recurred/Progressed	1	G2	1
TCGA-FV-A2QR	19.09	Dead	1	22.04	Low	1	103.66	Low	1	267.5	Low	1	98.9	Low	1	486.15	High	2	190.16	Low	1	Male	1	NA		75	2	M0	N0	T1	Stage I	1	6th	18.43	Recurred/Progressed	1	G1	1
TCGA-GJ-A6C0	1.02	Dead	1	22.17	Low	1	298	High	2	839.91	High	2	146.02	Low	1	1104.38	High	2	420.97	High	2	Female	2	NA		75	2	MX	NX	T2	Stage II	1	7th	NA	NA		G2	1
TCGA-RC-A6M6	0.3	Alive	2	3.83	Low	1	431.15	High	2	672.13	High	2	108.2	Low	1	696.72	High	2	969.25	High	2	Male	1	12986	2	75	2	M0	NX	T2	Stage II	1	7th	0.3	DiseaseFree	2	G3	2
TCGA-BC-A10T	27.5	Dead	1	800.47	High	2	157.65	Low	1	360	High	2	305.41	High	2	502.12	High	2	305.32	High	2	Male	1	NA		76	2	MX	NX	T4	Stage IIIC	2	5th	19.65	Recurred/Progressed	1	G1	1
TCGA-BC-A10Y	23.36	Dead	1	263.45	High	2	464.26	High	2	1069.09	High	2	1223.05	High	2	852.98	High	2	394.71	High	2	Male	1	10575	2	76	2	MX	NX	T4	Stage IIIC	2	5th	13.14	Recurred/Progressed	1	G3	2
TCGA-DD-A1EG	45.07	Dead	1	39.71	Low	1	230.8	High	2	345.95	Low	1	169.75	Low	1	570.79	High	2	334.38	High	2	Male	1	16	1	76	2	M0	N0	T1	Stage I	1	7th	33.05	Recurred/Progressed	1	G3	2
TCGA-DD-A3A2	70.01	Dead	1	951.31	High	2	9.31	Low	1	116.39	Low	1	455.48	High	2	26.38	Low	1	30.66	Low	1	Female	2	NA		76	2	M0	N0	T1	Stage I	1	5th	NA	NA		G1	1
TCGA-EP-A3JL	9.95	Alive	2	247.36	High	2	216.44	High	2	380.84	High	2	58.07	Low	1	594.27	High	2	255.14	Low	1	Male	1	13	1	76	2	MX	NX	T1	Stage I	1	7th	9.95	DiseaseFree	2	G2	1
TCGA-FV-A3I0	27.86	Alive	2	6.46	Low	1	39.93	Low	1	105.11	Low	1	62.24	Low	1	206.11	Low	1	62	Low	1	Female	2	NA		76	2	M0	NX	T2	Stage II	1	7th	5.22	Recurred/Progressed	1	G2	1
TCGA-G3-A7M5	14.68	Alive	2	129.36	High	2	20.67	Low	1	158.45	Low	1	393.44	High	2	44.4	Low	1	37.87	Low	1	Male	1	6	1	76	2	MX	NX	T1	Stage I	1	7th	14.68	DiseaseFree	2	G2	1
TCGA-DD-A118	112.91	Alive	2	91.56	High	2	57.23	Low	1	235.27	Low	1	154.73	Low	1	563.8	High	2	195.32	Low	1	Female	2	85150	2	77	2	M0	N0	T2	Stage II	1	6th	21.62	Recurred/Progressed	1	G2	1
TCGA-DD-A39V	21.12	Dead	1	42.38	Low	1	129.03	Low	1	243	Low	1	81.94	Low	1	190.25	Low	1	303.52	High	2	Male	1	NA		77	2	M0	NX	T2	Stage II	1	5th	14.95	Recurred/Progressed	1	G3	2
TCGA-DD-A4NG	26.35	Dead	1	24.55	Low	1	85.27	Low	1	249.35	Low	1	83.98	Low	1	343.02	Low	1	132.78	Low	1	Male	1	3	1	77	2	M0	NX	T3a	Stage IIIA	2	7th	14.13	Recurred/Progressed	1	G2	1
TCGA-DD-A73F	35.64	Alive	2	103.23	High	2	320.13	High	2	776.15	High	2	1624.17	High	2	751.98	High	2	626.85	High	2	Female	2	283	2	77	2	M0	N0	T1	Stage I	1	7th	35.64	DiseaseFree	2	G1	1
TCGA-DD-A39X	55.65	Dead	1	13.66	Low	1	58.79	Low	1	177.55	Low	1	353.33	High	2	117.58	Low	1	108.95	Low	1	Female	2	10	1	78	2	M0	NX	T1	Stage I	1	5th	33.9	Recurred/Progressed	1	G2	1
TCGA-FV-A4ZP	81.67	Dead	1	0	Low	1	208.52	High	2	570.26	High	2	496.83	High	2	233.91	Low	1	354.22	High	2	Male	1	20326	2	78	2	M0	NX	T3	Stage IIIA	2	6th	NA	NA		G2	1
TCGA-HP-A5MZ	2.99	Dead	1	136.92	High	2	83.17	Low	1	159.95	Low	1	120.92	Low	1	250.16	Low	1	149.41	Low	1	Male	1	NA		78	2	M0	NX	T1	Stage I	1	6th	NA	NA		G2	1
TCGA-LG-A6GG	12.71	Alive	2	3.94	Low	1	95.72	Low	1	282.1	Low	1	292.23	High	2	455.52	Low	1	240.81	Low	1	Female	2	NA		79	2	M0	NX	T2	Stage II	1	7th	12.71	DiseaseFree	2	G2	1
TCGA-ZS-A9CE	40.77	Alive	2	500.55	High	2	115.97	Low	1	268.6	Low	1	254.38	High	2	514.22	High	2	122.6	Low	1	Female	2	NA		79	2	MX	NX	T2	Stage II	1	7th	29.3	Recurred/Progressed	1	G1	1
TCGA-BC-A112	5.03	Dead	1	24.63	Low	1	112.95	Low	1	655.78	High	2	33.19	Low	1	1495.72	High	2	309.33	High	2	Male	1	233	2	80	2	MX	NX	T3	Stage IIIA	2	6th	NA	NA		G2	1
TCGA-DD-A4NK	39.75	Dead	1	443.49	High	2	24.36	Low	1	121.08	Low	1	821.06	High	2	179.83	Low	1	70.89	Low	1	Female	2	3	1	80	2	M0	N0	T3	Stage IIIA	2	6th	2.92	Recurred/Progressed	1	G2	1
TCGA-ES-A2HS	22.6	Dead	1	432.5	High	2	62.77	Low	1	299.23	Low	1	517.63	High	2	73.95	Low	1	110.89	Low	1	Male	1	1	1	80	2	MX	NX	T1	Stage I	1	6th	NA	NA		G2	1
TCGA-FV-A2QQ	23.95	Alive	2	56.98	Low	1	124.61	Low	1	134.63	Low	1	852.22	High	2	296.18	Low	1	141.1	Low	1	Male	1	NA		80	2	MX	N0	T1	Stage I	1	7th	23.95	DiseaseFree	2	G2	1
TCGA-G3-A3CG	22.11	Alive	2	142.64	High	2	26.07	Low	1	216.26	Low	1	136.5	Low	1	230.06	Low	1	105.72	Low	1	Male	1	67	2	80	2	M0	N0	T1	Stage I	1	7th	10.81	Recurred/Progressed	1	G2	1
TCGA-2Y-A9H7	38.37	Alive	2	6.86	Low	1	324.19	High	2	433.39	High	2	10682.68	High	2	831.33	High	2	293.77	High	2	Female	2	6	1	81	2	MX	N0	T1	Stage I	1	7th	36.7	Recurred/Progressed	1	G2	1
TCGA-BC-A10S	46.75	Dead	1	721.12	High	2	30.17	Low	1	62.04	Low	1	679.57	High	2	55.21	Low	1	24.48	Low	1	Male	1	NA		81	2	MX	NX	T3	Stage III	2	5th	37.12	Recurred/Progressed	1	G1	1
TCGA-DD-AA3A	13.47	Dead	1	9.73	Low	1	363.16	High	2	851.49	High	2	346.95	High	2	3024.64	High	2	787.73	High	2	Female	2	1	1	81	2	MX	N0	T1	Stage I	1	6th	NA	NA		G4	2
TCGA-FV-A3I1	8.11	Dead	1	42.83	Low	1	216.34	High	2	541.12	High	2	914.7	High	2	724.93	High	2	376.22	High	2	Female	2	NA		81	2	MX	N0	T2	Stage II	1	7th	NA	NA		G2	1
TCGA-2Y-A9GZ	27.86	Dead	1	159.73	High	2	68.26	Low	1	258.02	Low	1	287.37	High	2	358.36	Low	1	128.32	Low	1	Female	2	7	1	82	2	MX	NX	T2	Stage II	1	6th	23.62	Recurred/Progressed	1	G2	1
TCGA-G3-AAV4	0.89	Dead	1	43.04	Low	1	142.26	Low	1	196.65	Low	1	90.85	Low	1	326.96	Low	1	143.56	Low	1	Female	2	4	1	83	2	M0	N0	T1	Stage I	1	7th	NA	NA		G1	1
TCGA-FV-A496	0.33	Alive	2	7.72	Low	1	89.45	Low	1	223.94	Low	1	451.74	High	2	292.79	Low	1	116.68	Low	1	Female	2	67	2	84	2	M0	NX	T1	Stage I	1	7th	0.33	DiseaseFree	2	G2	1
TCGA-2Y-A9H8	20.8	Dead	1	8.73	Low	1	223.06	High	2	1068.92	High	2	145.79	Low	1	1133.42	High	2	901.35	High	2	Female	2	234000	2	85	2	MX	NX	T1	Stage I	1	7th	13.07	Recurred/Progressed	1	G2	1
TCGA-DD-A4NR	0.3	Dead	1	25.99	Low	1	265.84	High	2	592.85	High	2	203.03	Low	1	922.58	High	2	511.72	High	2	Female	2	40250	2	85	2	M0	N0	T1	Stage I	1	6th	NA	NA		G3	2
