# Supplementary material for: Identification of crucial genes based on expression profiles of hepatocellular carcinomas by bioinformatics analysis
Source: PeerJ. 2019 Aug 8;7:e7436. doi: 10.7717/peerj.7436 (PMC6689388; doi:10.7717/peerj.7436)
Supplement: Table S11 [file peerj-07-7436-s012.csv]

				Raw data of PCR results of six crucials genes
Data Set	Target	Sample	Expression	Relative Quantity	Relative Quantity SD	Corrected Relative Quantity SD	Relative Quantity SEM	Corrected Relative Quantity SEM	Unscaled Expression	Corrected Unscaled Expression SD	Unscaled Expression SD	Unscaled Expression SEM	Corrected Unscaled Expression SEM	Expression SD	Corrected Expression SD	Expression SEM	Corrected Expression SEM	Wells	Mean Cq	Cq SD	Cq SEM
1-SYBR	esr1	1N	1	1	0.14622	0.14622	0.08442	0.08442	1	0.27546	0.27546	0.15904	0.15904	0.27546	0.27546	0.15904	0.15904	3	31.02	0.21095	0.12179
1-SYBR	esr1	2N	0.04912	1.83547	0.06901	0.06901	0.03984	0.03984	0.04912	0.0023	0.0023	0.00133	0.00133	0.0023	0.0023	0.00133	0.00133	3	30.15	0.05424	0.03131
1-SYBR	esr1	3N	0.21857	3.48369	0.34132	0.34132	0.19706	0.19706	0.21857	0.0395	0.0395	0.0228	0.0228	0.0395	0.0395	0.0228	0.0228	3	29.22	0.14135	0.08161
1-SYBR	esr1	4N	0.11046	24.4227	1.48114	1.48114	0.85514	0.85514	0.11046	0.02037	0.02037	0.01176	0.01176	0.02037	0.02037	0.01176	0.01176	3	26.41	0.08749	0.05051
1-SYBR	esr1	5N	0.11431	3.64558	0.60944	0.60944	0.35186	0.35186	0.11431	0.01969	0.01969	0.01137	0.01137	0.01969	0.01969	0.01137	0.01137	3	29.16	0.24118	0.13924
1-SYBR	esr1	6N	0.2713	13.8886	0.31091	0.31091	0.17951	0.17951	0.2713	0.00818	0.00818	0.00472	0.00472	0.00818	0.00818	0.00472	0.00472	3	27.23	0.0323	0.01865
1-SYBR	esr1	7N	0.05606	11.60289	1.02986	1.02986	0.72822	0.72822	0.05606	0.00503	0.00503	0.00356	0.00356	0.00503	0.00503	0.00356	0.00356	2	27.49	0.12805	0.09055
1-SYBR	esr1	8N	0.27992	5.88766	0.27949	0.27949	0.16136	0.16136	0.27992	0.01562	0.01562	0.00902	0.00902	0.01562	0.01562	0.00902	0.00902	3	28.46	0.06849	0.03954
1-SYBR	esr1	9N	2.41771	0.86626	0.02917	0.02917	0.01684	0.01684	2.41771	0.12052	0.12052	0.06958	0.06958	0.12052	0.12052	0.06958	0.06958	3	19.51	0.04857	0.02804
1-SYBR	esr1	10N	0.6637	1.54698	0.10211	0.10211	0.05895	0.05895	0.6637	0.07504	0.07504	0.04333	0.04333	0.07504	0.07504	0.04333	0.04333	3	18.68	0.09523	0.05498
1-SYBR	esr1	11N	1	1	0.15133	0.15133	0.08737	0.08737	1	0.18997	0.18997	0.10968	0.10968	0.18997	0.18997	0.10968	0.10968	3	19.31	0.21832	0.12605
1-SYBR	esr1	12N	58.36208	4.64278	0.20572	0.20572	0.11877	0.11877	58.36208	4.61841	4.61841	2.66644	2.66644	4.61841	4.61841	2.66644	2.66644	3	17.09	0.06392	0.03691
1-SYBR	esr1	13N	0.13283	0.21524	0.00386	0.00386	0.00223	0.00223	0.13283	0.01575	0.01575	0.00909	0.00909	0.01575	0.01575	0.00909	0.00909	3	21.52	0.02585	0.01492
1-SYBR	esr1	14N	7.93852	0.00498	0.00031	0.00031	0.00018	0.00018	7.93852	3.98426	3.98426	2.30032	2.30032	3.98426	3.98426	2.30032	2.30032	3	26.95	0.08854	0.05112
1-SYBR	esr1	15N	81.46631	2.09232	0.05227	0.05227	0.03696	0.03696	81.46631	2.91104	2.91104	2.05842	2.05842	2.91104	2.91104	2.05842	2.05842	2	18.24	0.03604	0.02549
1-SYBR	esr1	16N	25.48558	0.26883	0.00355	0.00355	0.00205	0.00205	25.48558	3.3982	3.3982	1.96195	1.96195	3.3982	3.3982	1.96195	1.96195	3	21.2	0.01907	0.01101
1-SYBR	ESR1	17N	1	1	0.28697	0.28697	0.16568	0.16568	1	0.29752	0.29752	0.17178	0.17178	1	0.29752	0.29752	0.17178	0.17178	3	30.92	0.41401	0.23903
1-SYBR	ESR1	18N	1.08508	5.53742	0.41268	0.41268	0.23826	0.23826	1.08508	0.0907	0.0907	0.05236	0.05236	1.08508	0.0907	0.0907	0.05236	0.05236	3	28.45	0.10752	0.06207
1-SYBR	ESR1	19N	0.14858	16.15367	0.61238	0.61238	0.35356	0.35356	0.14858	0.01704	0.01704	0.00984	0.00984	0.14858	0.01704	0.01704	0.00984	0.00984	3	26.91	0.05469	0.03158
1-SYBR	ESR1	20N	3.69731	17.38899	0.51667	0.51667	0.36534	0.36534	3.69731	0.11769	0.11769	0.08322	0.08322	3.69731	0.11769	0.11769	0.08322	0.08322	2	26.8	0.04287	0.03031
1-SYBR	ESR1	21N	0.6123	0.4477	0.10709	0.10709	0.06183	0.06183	0.6123	0.14726	0.14726	0.08502	0.08502	0.6123	0.14726	0.14726	0.08502	0.08502	3	32.08	0.34508	0.19923
1-SYBR	ESR1	22N	0.71354	13.8823	1.40912	1.40912	0.81355	0.81355	0.71354	0.09829	0.09829	0.05675	0.05675	0.71354	0.09829	0.09829	0.05675	0.05675	3	27.13	0.14644	0.08455
1-SYBR	ESR1	23N	1.09216	0.20614	0.0614	0.0614	0.03545	0.03545	1.09216	0.33474	0.33474	0.19326	0.19326	1.09216	0.33474	0.33474	0.19326	0.19326	3	33.2	0.4297	0.24808
1-SYBR	ESR1	24N	1.10882	0.16792	0.02572	0.02572	0.01485	0.01485	1.10882	0.24415	0.24415	0.14096	0.14096	1.10882	0.24415	0.24415	0.14096	0.14096	3	33.5	0.22099	0.12759
1-SYBR	ESR1	25N	4.66018	1.40077	0.06903	0.06903	0.03985	0.03985	4.66018	0.41956	0.41956	0.24223	0.24223	0.41956	0.41956	0.24223	0.24223	3	27.24	0.07109	0.04105
1-SYBR	ESR1	26N	4.99045	0.48342	0.03884	0.03884	0.02242	0.02242	4.99045	0.49191	0.49191	0.284	0.284	0.49191	0.49191	0.284	0.284	3	28.78	0.11591	0.06692
1-SYBR	ESR1	27N	5.37428	0.43204	0.00772	0.00772	0.00445	0.00445	5.37428	0.33697	0.33697	0.19455	0.19455	0.33697	0.33697	0.19455	0.19455	3	28.94	0.02576	0.01487
1-SYBR	ESR1	28N	2.70141	0.01893	0.00388	0.00388	0.00224	0.00224	2.70141	0.78295	0.78295	0.45203	0.45203	0.78295	0.78295	0.45203	0.45203	3	33.45	0.2954	0.17055
1-SYBR	ESR1	29N	1	1	0.03944	0.03944	0.02277	0.02277	1	0.10524	0.10524	0.06076	0.06076	0.10524	0.10524	0.06076	0.06076	3	27.73	0.0569	0.03285
1-SYBR	ESR1	30N	0.11106	0.0648	0.0188	0.0188	0.01329	0.01329	0.11106	0.39484	0.39484	0.27919	0.27919	0.39484	0.39484	0.27919	0.27919	2	31.68	0.41846	0.2959
1-SYBR	esr1	1T	0.00136	0.5658	0.04569	0.04569	0.02638	0.02638	0.00136	0.00014	0.00014	0.00008	0.00008	0.00014	0.00014	0.00008	0.00008	3	31.84	0.11651	0.06727
1-SYBR	esr1	2T	0.0012	0.18997	0.04399	0.04399	0.0254	0.0254	0.0012	0.0003	0.0003	0.00017	0.00017	0.0003	0.0003	0.00017	0.00017	3	33.42	0.33405	0.19286
1-SYBR	esr1	3T	0.01885	0.4444	0.08273	0.08273	0.04776	0.04776	0.01885	0.00404	0.00404	0.00233	0.00233	0.00404	0.00404	0.00233	0.00233	3	32.19	0.26856	0.15505
1-SYBR	esr1	4T	0.00022	0.07987	0.02314	0.02314	0.01336	0.01336	0.00022	0.00008	0.00008	0.00004	0.00004	0.00008	0.00008	0.00004	0.00004	3	34.67	0.41791	0.24128
1-SYBR	esr1	5T	0.00031	0.54158	0.10015	0.10015	0.05782	0.05782	0.00031	0.00006	0.00006	0.00004	0.00004	0.00006	0.00006	0.00004	0.00004	3	31.91	0.26678	0.15403
1-SYBR	esr1	6T	0.00085	0.24147	0.09472	0.09472	0.05469	0.05469	0.00085	0.00034	0.00034	0.0002	0.0002	0.00034	0.00034	0.0002	0.0002	3	33.07	0.56593	0.32674
1-SYBR	esr1	7T	0.00031	0.09619	0.06913	0.06913	0.04889	0.04889	0.00031	0.00022	0.00022	0.00016	0.00016	0.00022	0.00022	0.00016	0.00016	2	34.4	1.03696	0.73324
1-SYBR	esr1	8T	0.00254	1.02399	1.17381	1.17381	0.6777	0.6777	0.00254	0.00294	0.00294	0.0017	0.0017	0.00294	0.00294	0.0017	0.0017	3	30.99	1.65379	0.95481
1-SYBR	esr1	9T	0.01218	0.00017	0.00003	0.00003	0.00002	0.00002	0.01218	0.00216	0.00216	0.00125	0.00125	0.00216	0.00216	0.00125	0.00125	3	31.84	0.23228	0.13411
1-SYBR	esr1	10T	0.15582	0.00199	0.00031	0.00031	0.00018	0.00018	0.15582	0.03136	0.03136	0.0181	0.0181	0.03136	0.03136	0.0181	0.0181	3	28.28	0.22745	0.13132
1-SYBR	esr1	11T	0.01273	0.00021	0.00003	0.00003	0.00002	0.00002	0.01273	0.0019	0.0019	0.0011	0.0011	0.0019	0.0019	0.0011	0.0011	3	31.54	0.20737	0.11973
1-SYBR	esr1	12T	1.43981	0.01658	0.00142	0.00142	0.00082	0.00082	1.43981	0.20025	0.20025	0.11561	0.11561	0.20025	0.20025	0.11561	0.11561	3	25.22	0.12371	0.07142
1-SYBR	esr1	13T	0.00284	0.00006	0.00001	0.00001	0.00001	0.00001	0.00284	0.00066	0.00066	0.00038	0.00038	0.00066	0.00066	0.00038	0.00038	3	33.29	0.28852	0.16658
1-SYBR	esr1	14T	1.17666	0.00007	0.00013	0.00013	0.00008	0.00008	1.17666	2.13263	2.13263	1.23128	1.23128	2.13263	2.13263	1.23128	1.23128	3	33.07	2.6148	1.50965
1-SYBR	esr1	15T	3.35083	0.00199	0.00072	0.00072	0.00051	0.00051	3.35083	1.21386	1.21386	0.85833	0.85833	1.21386	1.21386	0.85833	0.85833	2	28.28	0.52263	0.36955
1-SYBR	esr1	16T	2.45403	0.00671	0.01813	0.01813	0.01047	0.01047	2.45403	6.65265	6.65265	3.84091	3.84091	6.65265	6.65265	3.84091	3.84091	3	26.53	3.89969	2.25149
1-SYBR	ESR1	17T	0.01211	2.1244	0.39045	0.39045	0.27609	0.27609	0.01211	0.00247	0.00247	0.00175	0.00175	0.01211	0.00247	0.00247	0.00175	0.00175	2	29.84	0.26515	0.18749
1-SYBR	ESR1	18T	0.03973	2.41566	1.26086	1.26086	0.72796	0.72796	0.03973	0.0213	0.0213	0.0123	0.0123	0.03973	0.0213	0.0213	0.0123	0.0123	3	29.65	0.75302	0.43475
1-SYBR	ESR1	19T	0.12345	2.06713	0.27108	0.27108	0.15651	0.15651	0.12345	0.02057	0.02057	0.01188	0.01188	0.12345	0.02057	0.02057	0.01188	0.01188	3	29.87	0.18919	0.10923
1-SYBR	ESR1	20T	0.00049	0.10751	0.30505	0.30505	0.21571	0.21571	0.00049	0.00138	0.00138	0.00097	0.00097	0.00049	0.00138	0.00138	0.00097	0.00097	2	34.14	4.09363	2.89464
1-SYBR	ESR1	21T	0.03892	0.93389	0.2014	0.2014	0.11628	0.11628	0.03892	0.00852	0.00852	0.00492	0.00492	0.03892	0.00852	0.00852	0.00492	0.00492	3	31.02	0.31112	0.17963
1-SYBR	ESR1	22T	0.0026	0.5074	0.10636	0.10636	0.06141	0.06141	0.0026	0.00058	0.00058	0.00033	0.00033	0.0026	0.00058	0.00058	0.00033	0.00033	3	31.9	0.30241	0.17459
1-SYBR	ESR1	23T	0.03016	9.96947	2.50344	2.50344	1.44536	1.44536	0.03016	0.00813	0.00813	0.00469	0.00469	0.03016	0.00813	0.00813	0.00469	0.00469	3	27.6	0.36228	0.20916
1-SYBR	ESR1	24T	0.40038	15.43895	0.54805	0.54805	0.31642	0.31642	0.40038	0.0559	0.0559	0.03227	0.03227	0.40038	0.0559	0.0559	0.03227	0.03227	3	26.97	0.05121	0.02957
1-SYBR	ESR1	25T	0.05377	0.09426	0.00142	0.00142	0.00082	0.00082	0.05377	0.00245	0.00245	0.00142	0.00142	0.00245	0.00245	0.00142	0.00142	3	31.14	0.02178	0.01258
1-SYBR	ESR1	26T	0.36675	2.71469	17.2014	17.2014	9.93123	9.93123	0.36675	2.32401	2.32401	1.34177	1.34177	2.32401	2.32401	1.34177	1.34177	3	26.29	9.14151	5.27785
1-SYBR	ESR1	27T	0.19422	0.43949	0.63899	0.63899	0.36892	0.36892	0.19422	0.28255	0.28255	0.16313	0.16313	0.28255	0.28255	0.16313	0.16313	3	28.91	2.09758	1.21104
1-SYBR	ESR1	28T	0.04573	0.09143	0.02028	0.02028	0.01171	0.01171	0.04573	0.01061	0.01061	0.00613	0.00613	0.01061	0.01061	0.00613	0.00613	3	31.18	0.32002	0.18476
1-SYBR	ESR1	29T	0.00502	0.05428	0.00874	0.00874	0.00504	0.00504	0.00502	0.00083	0.00083	0.00048	0.00048	0.00083	0.00083	0.00048	0.00048	3	31.93	0.23222	0.13407
1-SYBR	ESR1	30T	1.76873	0.44465	0.47345	0.47345	0.33478	0.33478	1.76873	1.88732	1.88732	1.33454	1.33454	1.88732	1.88732	1.33454	1.33454	2	28.9	1.53611	1.0862
Data Set	Target	Sample	Expression	Relative Quantity	Relative Quantity SD	Corrected Relative Quantity SD	Relative Quantity SEM	Corrected Relative Quantity SEM	Unscaled Expression	Corrected Unscaled Expression SD	Unscaled Expression SD	Unscaled Expression SEM	Corrected Unscaled Expression SEM	Expression SD	Corrected Expression SD	Expression SEM	Corrected Expression SEM	Wells	Mean Cq	Cq SD	Cq SEM
1-SYBR	NDC80	1N	1	1	0.65496	0.65496	0.37814	0.37814	1	0.6947	0.6947	0.40108	0.40108	0.6947	0.6947	0.40108	0.40108	3	36.76	0.9449	0.54554
1-SYBR	NDC80	2N	0.04876	1.81819	0.6251	0.6251	0.3609	0.3609	0.04876	0.01682	0.01682	0.00971	0.00971	0.01682	0.01682	0.00971	0.00971	3	35.9	0.496	0.28637
1-SYBR	NDC80	3N	0.09371	1.49516	0.30861	0.30861	0.17818	0.17818	0.09371	0.02384	0.02384	0.01376	0.01376	0.02384	0.02384	0.01376	0.01376	3	36.18	0.29778	0.17192
1-SYBR	NDC80	4N	0.09086	20.1865	2.87625	2.87625	1.6606	1.6606	0.09086	0.02007	0.02007	0.01159	0.01159	0.02007	0.02007	0.01159	0.01159	3	32.42	0.20556	0.11868
1-SYBR	NDC80	5N	2.20538	70.01724	13.97299	13.97299	8.06731	8.06731	2.20538	0.44983	0.44983	0.25971	0.25971	0.44983	0.44983	0.25971	0.25971	3	30.63	0.28791	0.16623
1-SYBR	NDC80	6N	0.15203	7.85876	3.05522	3.05522	1.76393	1.76393	0.15203	0.0592	0.0592	0.03418	0.03418	0.0592	0.0592	0.03418	0.03418	3	33.79	0.56087	0.32382
1-SYBR	NDC80	7N	0.51486	107.76046	165.92998	165.92998	95.79972	95.79972	0.51486	0.79282	0.79282	0.45773	0.45773	0.79282	0.79282	0.45773	0.45773	3	30.01	2.22147	1.28256
1-SYBR	NDC80	8N	0.2853	6.0373	2.17364	2.17364	1.25495	1.25495	0.2853	0.10307	0.10307	0.05951	0.05951	0.10307	0.10307	0.05951	0.05951	3	34.17	0.51942	0.29989
1-SYBR	NDC80	9N	22.80643	8.06892	1.66557	1.66557	0.96162	0.96162	22.80643	4.79447	4.79447	2.76809	2.76809	4.79447	4.79447	2.76809	2.76809	3	29.84	0.2978	0.17193
1-SYBR	NDC80	10N	0.80908	1.89217	0.47471	0.47471	0.27408	0.27408	0.80908	0.21463	0.21463	0.12391	0.12391	0.21463	0.21463	0.12391	0.12391	3	31.93	0.36195	0.20897
1-SYBR	NDC80	11N	1	1	0.32464	0.32464	0.18743	0.18743	1	0.34592	0.34592	0.19972	0.19972	0.34592	0.34592	0.19972	0.19972	3	32.85	0.46835	0.2704
1-SYBR	NDC80	12N	3.50258	0.27808	0.08185	0.08185	0.04726	0.04726	3.50258	1.04914	1.04914	0.60572	0.60572	1.04914	1.04914	0.60572	0.60572	3	34.7	0.42465	0.24517
1-SYBR	NDC80	13N	1.30264	2.09855	0.82108	0.82108	0.47405	0.47405	1.30264	0.53402	0.53402	0.30832	0.30832	0.53402	0.53402	0.30832	0.30832	3	31.79	0.56447	0.3259
1-SYBR	NDC80	14N	1181.00035	0.74258	0.42694	0.42694	0.24649	0.24649	1181.00035	901.51146	901.51146	520.48789	520.48789	901.51146	901.51146	520.48789	520.48789	3	33.28	0.82947	0.47889
1-SYBR	NDC80	15N	564.10621	14.44027	5.01804	5.01804	2.89717	2.89717	564.10621	196.58163	196.58163	113.49646	113.49646	196.58163	196.58163	113.49646	113.49646	3	29	0.50134	0.28945
1-SYBR	NDC80	16N	11.78815	0.12386	0.01143	0.01143	0.0066	0.0066	11.78815	1.85372	1.85372	1.07025	1.07025	1.85372	1.85372	1.07025	1.07025	3	35.87	0.13316	0.07688
1-SYBR	NDC80	17N	1	1	0.21973	0.21973	0.12686	0.12686	1	0.23397	0.23397	0.13508	0.13508	1	0.23397	0.23397	0.13508	0.13508	3	29.99	0.31701	0.18303
1-SYBR	NDC80	18N	0.60205	3.11849	0.50836	0.50836	0.2935	0.2935	0.60205	0.101	0.101	0.05831	0.05831	0.60205	0.101	0.101	0.05831	0.05831	3	28.35	0.23518	0.13578
1-SYBR	NDC80	19N	0.03223	3.5445	0.30646	0.30646	0.17693	0.17693	0.03223	0.00426	0.00426	0.00246	0.00246	0.03223	0.00426	0.00426	0.00246	0.00246	3	28.16	0.12474	0.07202
1-SYBR	NDC80	20N	0.1478	0.70177	0.05321	0.05321	0.03072	0.03072	0.1478	0.01136	0.01136	0.00656	0.00656	0.1478	0.01136	0.01136	0.00656	0.00656	3	30.5	0.1094	0.06316
1-SYBR	NDC80	21N	0.72407	0.53999	0.19326	0.19326	0.11158	0.11158	0.72407	0.25982	0.25982	0.15001	0.15001	0.72407	0.25982	0.25982	0.15001	0.15001	3	30.88	0.51634	0.29811
1-SYBR	NDC80	22N	0.01169	0.23063	0.03978	0.03978	0.02297	0.02297	0.01169	0.00232	0.00232	0.00134	0.00134	0.01169	0.00232	0.00232	0.00134	0.00134	3	32.1	0.24885	0.14368
1-SYBR	NDC80	23N	0.01442	4.83844	0.57899	0.57899	0.33428	0.33428	0.01442	0.00228	0.00228	0.00131	0.00131	0.01442	0.00228	0.00228	0.00131	0.00131	3	27.71	0.17264	0.09967
1-SYBR	NDC80	24N	0.04262	1.66126	0.21372	0.21372	0.12339	0.12339	0.04262	0.00816	0.00816	0.00471	0.00471	0.04262	0.00816	0.00816	0.00471	0.00471	3	29.25	0.1856	0.10716
1-SYBR	NDC80	25N	0.08225	0.0247	0.01645	0.01645	0.0095	0.0095	0.08225	0.05516	0.05516	0.03185	0.03185	0.05516	0.05516	0.03185	0.03185	3	33.94	0.96082	0.55473
1-SYBR	NDC80	26N	5.79102	0.56379	0.05477	0.05477	0.03162	0.03162	5.79102	0.66164	0.66164	0.382	0.382	0.66164	0.66164	0.382	0.382	3	29.43	0.14016	0.08092
1-SYBR	NDC80	27N	0.4887	0.03941	0.00967	0.00967	0.00558	0.00558	0.4887	0.12386	0.12386	0.07151	0.07151	0.12386	0.12386	0.07151	0.07151	3	33.26	0.35404	0.2044
1-SYBR	NDC80	28N	10.76251	0.07526	0.03722	0.03722	0.02149	0.02149	10.76251	5.74977	5.74977	3.31963	3.31963	5.74977	5.74977	3.31963	3.31963	3	32.33	0.71343	0.4119
1-SYBR	NDC80	29N	1	1	0.02334	0.02334	0.01348	0.01348	1	0.09098	0.09098	0.05253	0.05253	0.09098	0.09098	0.05253	0.05253	3	28.6	0.03367	0.01944
1-SYBR	NDC80	30N	2.62422	1.51803	0.15096	0.15096	0.10675	0.10675	2.62422	9.3444	9.3444	6.60749	6.60749	9.3444	9.3444	6.60749	6.60749	2	28	0.14347	0.10145
1-SYBR	NDC80	1T	0.26909	112.67162	9.02518	9.02518	5.21069	5.21069	0.26909	0.02644	0.02644	0.01526	0.01526	0.02644	0.02644	0.01526	0.01526	3	29.94	0.11556	0.06672
1-SYBR	NDC80	2T	0.96389	152.47232	10.61969	10.61969	6.13128	6.13128	0.96389	0.1112	0.1112	0.0642	0.0642	0.1112	0.1112	0.0642	0.0642	3	29.51	0.10048	0.05801
1-SYBR	NDC80	3T	6.73473	160.02112	18.91799	18.91799	10.9223	10.9223	6.73473	1.08838	1.08838	0.62838	0.62838	1.08838	1.08838	0.62838	0.62838	3	29.44	0.17056	0.09847
1-SYBR	NDC80	4T	1.06058	387.31888	27.71052	27.71052	15.99868	15.99868	1.06058	0.22316	0.22316	0.12884	0.12884	0.22316	0.22316	0.12884	0.12884	3	28.16	0.10322	0.05959
1-SYBR	NDC80	5T	1.04431	1811.66967	887.2448	887.2448	512.25103	512.25103	1.04431	0.51832	0.51832	0.29925	0.29925	0.51832	0.51832	0.29925	0.29925	3	25.94	0.70654	0.40792
1-SYBR	NDC80	6T	1.77087	505.59906	9.84855	9.84855	5.68606	5.68606	1.77087	0.14542	0.14542	0.08396	0.08396	0.14542	0.14542	0.08396	0.08396	3	27.78	0.0281	0.01622
1-SYBR	NDC80	7T	7.51938	2358.29118	1773.83144	1773.83144	1024.12206	1024.12206	7.51938	5.68785	5.68785	3.28388	3.28388	5.68785	5.68785	3.28388	3.28388	3	25.56	1.08515	0.62651
1-SYBR	NDC80	8T	1.17347	475.74647	61.01976	61.01976	35.22977	35.22977	1.17347	0.23704	0.23704	0.13686	0.13686	0.23704	0.23704	0.13686	0.13686	3	27.87	0.18504	0.10683
1-SYBR	NDC80	9T	618.65706	8.54897	1.51645	1.51645	0.87552	0.87552	618.65706	119.7959	119.7959	69.16419	69.16419	119.7959	119.7959	69.16419	69.16419	3	29.76	0.25591	0.14775
1-SYBR	NDC80	10T	635.65702	8.07662	1.11693	1.11693	0.64486	0.64486	635.65702	120.56792	120.56792	69.60992	69.60992	120.56792	120.56792	69.60992	69.60992	3	29.84	0.19951	0.11519
1-SYBR	NDC80	11T	1553.55958	25.38424	2.20222	2.20222	1.27145	1.27145	1553.55958	150.3411	150.3411	86.79947	86.79947	150.3411	150.3411	86.79947	86.79947	3	28.19	0.12516	0.07226
1-SYBR	NDC80	12T	2289.22575	26.1185	2.17548	2.17548	1.25601	1.25601	2289.22575	316.91427	316.91427	182.97054	182.97054	316.91427	316.91427	182.97054	182.97054	3	28.15	0.12017	0.06938
1-SYBR	NDC80	13T	91.50533	1.96406	0.47019	0.47019	0.27146	0.27146	91.50533	24.19618	24.19618	13.96967	13.96967	24.19618	24.19618	13.96967	13.96967	3	31.88	0.34538	0.1994
1-SYBR	NDC80	14T	10934.13267	0.67097	0.24328	0.24328	0.14046	0.14046	10934.13267	3964.46287	3964.46287	2288.8837	2288.8837	3964.46287	3964.46287	2288.8837	2288.8837	3	33.43	0.52309	0.302
1-SYBR	NDC80	15T	50853.46559	30.42709	4.16587	4.16587	2.94571	2.94571	50853.46559	6962.50927	6962.50927	4923.23752	4923.23752	6962.50927	6962.50927	4923.23752	4923.23752	2	27.93	0.19752	0.13967
1-SYBR	NDC80	16T	4315.35327	11.72745	0.13031	0.13031	0.07524	0.07524	4315.35327	885.00522	885.00522	510.958	510.958	885.00522	885.00522	510.958	510.958	3	29.3	0.01603	0.00926
1-SYBR	NDC80	17T	0.01765	3.14294	0.44481	0.44481	0.25681	0.25681	0.01765	0.00301	0.00301	0.00174	0.00174	0.01765	0.00301	0.00301	0.00174	0.00174	3	28.33	0.20418	0.11788
1-SYBR	NDC80	18T	0.09127	5.62149	0.25724	0.25724	0.14852	0.14852	0.09127	0.01096	0.01096	0.00633	0.00633	0.09127	0.01096	0.01096	0.00633	0.00633	3	27.5	0.06602	0.03812
1-SYBR	NDC80	19T	0.07908	1.32957	0.32701	0.32701	0.1888	0.1888	0.07908	0.02127	0.02127	0.01228	0.01228	0.07908	0.02127	0.02127	0.01228	0.01228	3	29.58	0.35483	0.20486
1-SYBR	NDC80	20T	0.04835	10.86774	0.60712	0.60712	0.4293	0.4293	0.04835	0.00359	0.00359	0.00254	0.00254	0.04835	0.00359	0.00359	0.00254	0.00254	2	26.54	0.08059	0.05699
1-SYBR	NDC80	21T	0.06649	1.6289	0.10013	0.10013	0.05781	0.05781	0.06649	0.00488	0.00488	0.00282	0.00282	0.06649	0.00488	0.00488	0.00282	0.00282	3	29.28	0.08868	0.0512
1-SYBR	NDC80	22T	0.0497	9.89055	2.55253	2.55253	1.47371	1.47371	0.0497	0.01336	0.01336	0.00771	0.00771	0.0497	0.01336	0.01336	0.00771	0.00771	3	26.68	0.37233	0.21496
1-SYBR	NDC80	23T	5.24074	1.00501	0.14092	0.14092	0.08136	0.08136	5.24074	0.82855	0.82855	0.47836	0.47836	5.24074	0.82855	0.82855	0.47836	0.47836	3	29.98	0.20229	0.11679
1-SYBR	NDC80	24T	5.94778	0.90698	0.37132	0.37132	0.21438	0.21438	5.94778	2.62815	2.62815	1.51736	1.51736	5.94778	2.62815	2.62815	1.51736	1.51736	3	30.13	0.59065	0.34101
1-SYBR	NDC80	25T	2.05693	3.66013	0.09002	0.09002	0.05197	0.05197	2.05693	0.10565	0.10565	0.06099	0.06099	0.10565	0.10565	0.06099	0.06099	3	26.73	0.03548	0.02049
1-SYBR	NDC80	26T	1.25354	9.32002	0.50087	0.50087	0.28918	0.28918	1.25354	0.10274	0.10274	0.05932	0.05932	0.10274	0.10274	0.05932	0.05932	3	25.38	0.07753	0.04476
1-SYBR	NDC80	27T	0.26058	0.59003	0.07659	0.07659	0.04422	0.04422	0.26058	0.03646	0.03646	0.02105	0.02105	0.03646	0.03646	0.02105	0.02105	3	29.36	0.18728	0.10813
1-SYBR	NDC80	28T	0.26543	0.53022	0.0963	0.0963	0.0556	0.0556	0.26543	0.05134	0.05134	0.02964	0.02964	0.05134	0.05134	0.02964	0.02964	3	29.51	0.26202	0.15128
1-SYBR	NDC80	29T	0.32989	3.58188	0.44073	0.44073	0.25446	0.25446	0.32989	0.04304	0.04304	0.02485	0.02485	0.04304	0.04304	0.02485	0.02485	3	26.76	0.17752	0.10249
1-SYBR	NDC80	30T	5.18285	1.30238	4.61466	4.61466	2.66427	2.66427	5.18285	18.36729	18.36729	10.60436	10.60436	18.36729	18.36729	10.60436	10.60436	3	28.22	5.11181	2.95131
Data Set	Target	Sample	Expression	Relative Quantity	Relative Quantity SD	Corrected Relative Quantity SD	Relative Quantity SEM	Corrected Relative Quantity SEM	Unscaled Expression	Corrected Unscaled Expression SD	Unscaled Expression SD	Unscaled Expression SEM	Corrected Unscaled Expression SEM	Expression SD	Corrected Expression SD	Expression SEM	Corrected Expression SEM	Wells	Mean Cq	Cq SD	Cq SEM
1-SYBR	ZWINT	1N	1	1	0.24336	0.24336	0.14051	0.14051	1	0.33652	0.33652	0.19429	0.19429	0.33652	0.33652	0.19429	0.19429	3	35.27	0.3511	0.20271
1-SYBR	ZWINT	2N	0.10922	4.07651	1.65782	1.65782	0.95714	0.95714	0.10922	0.04453	0.04453	0.02571	0.02571	0.04453	0.04453	0.02571	0.02571	3	33.24	0.58671	0.33874
1-SYBR	ZWINT	3N	0.17661	2.81455	2.92842	2.92842	1.69073	1.69073	0.17661	0.18568	0.18568	0.1072	0.1072	0.18568	0.18568	0.1072	0.1072	3	33.78	1.50107	0.86664
1-SYBR	ZWINT	4N	0.13019	28.86255	8.84331	8.84331	5.10569	5.10569	0.13019	0.04569	0.04569	0.02638	0.02638	0.04569	0.04569	0.02638	0.02638	3	30.42	0.44203	0.25521
1-SYBR	ZWINT	5N	1.52374	48.47355	6.78561	6.78561	3.91767	3.91767	1.52374	0.22262	0.22262	0.12853	0.12853	0.22262	0.22262	0.12853	0.12853	3	29.67	0.20196	0.1166
1-SYBR	ZWINT	6N	0.5636	29.0071	6.43194	6.43194	3.71348	3.71348	0.5636	0.12553	0.12553	0.07247	0.07247	0.12553	0.12553	0.07247	0.07247	3	30.41	0.3199	0.18469
1-SYBR	ZWINT	7N	0.14887	31.00149	1.54578	1.54578	1.09303	1.09303	0.14887	0.0077	0.0077	0.00545	0.00545	0.0077	0.0077	0.00545	0.00545	2	30.32	0.07193	0.05087
1-SYBR	ZWINT	8N	0.45262	9.55196	2.1498	2.1498	1.24119	1.24119	0.45262	0.10275	0.10275	0.05932	0.05932	0.10275	0.10275	0.05932	0.05932	3	32.01	0.3247	0.18746
1-SYBR	ZWINTF	9N	3.52322	1.26166	0.25026	0.25026	0.14449	0.14449	3.52322	0.71085	0.71085	0.41041	0.41041	0.71085	0.71085	0.41041	0.41041	3	30.06	0.28617	0.16522
1-SYBR	ZWINTF	10N	0.42311	0.98625	0.44496	0.44496	0.2569	0.2569	0.42311	0.19477	0.19477	0.11245	0.11245	0.19477	0.19477	0.11245	0.11245	3	30.41	0.65089	0.37579
1-SYBR	ZWINTF	11N	1	1	0.20507	0.20507	0.1184	0.1184	1	0.23514	0.23514	0.13576	0.13576	0.23514	0.23514	0.13576	0.13576	3	30.39	0.29585	0.17081
1-SYBR	ZWINTF	12N	1.26241	0.10042	0.06015	0.06015	0.03473	0.03473	1.26241	0.76065	0.76065	0.43916	0.43916	0.76065	0.76065	0.43916	0.43916	3	33.71	0.86419	0.49894
1-SYBR	ZWINTF	13N	0.65398	1.05945	0.20445	0.20445	0.11804	0.11804	0.65398	0.14774	0.14774	0.0853	0.0853	0.14774	0.14774	0.0853	0.0853	3	30.31	0.27841	0.16074
1-SYBR	ZWINTF	14N	349.18095	0.21913	0.21288	0.21288	0.12291	0.12291	349.18095	381.24174	381.24174	220.11002	220.11002	381.24174	381.24174	220.11002	220.11002	3	32.58	1.40154	0.80918
1-SYBR	ZWINTF	15N	120.66226	3.09854	0.34723	0.34723	0.24553	0.24553	120.66226	13.86949	13.86949	9.80721	9.80721	13.86949	13.86949	9.80721	9.80721	2	28.76	0.16167	0.11432
1-SYBR	ZWINTF	16N	7.32464	0.07724	0.0652	0.0652	0.03764	0.03764	7.32464	6.25828	6.25828	3.61322	3.61322	6.25828	6.25828	3.61322	3.61322	3	34.09	1.21776	0.70307
1-SYBR	ZWINTF	17N	1	1	0.25443	0.25443	0.1469	0.1469	1	0.26611	0.26611	0.15364	0.15364	1	0.26611	0.26611	0.15364	0.15364	3	28.99	0.36707	0.21193
1-SYBR	ZWINTF	18N	0.24638	1.25448	0.24499	0.24499	0.14144	0.14144	0.24638	0.049	0.049	0.02829	0.02829	0.24638	0.049	0.049	0.02829	0.02829	3	28.66	0.28174	0.16267
1-SYBR	ZWINTF	19N	0.02084	2.26393	0.33859	0.33859	0.19548	0.19548	0.02084	0.00386	0.00386	0.00223	0.00223	0.02084	0.00386	0.00386	0.00223	0.00223	3	27.81	0.21576	0.12457
1-SYBR	ZWINTF	20N	0.17385	0.81642	0.14694	0.14694	0.1039	0.1039	0.17385	0.03135	0.03135	0.02217	0.02217	0.17385	0.03135	0.03135	0.02217	0.02217	2	29.28	0.25965	0.1836
1-SYBR	ZWINTF	21N	0.5768	0.4205	0.18679	0.18679	0.10784	0.10784	0.5768	0.25662	0.25662	0.14816	0.14816	0.5768	0.25662	0.25662	0.14816	0.14816	3	30.24	0.64085	0.37
1-SYBR	ZWINTF	22N	0.00728	0.14125	0.02431	0.02431	0.01404	0.01404	0.00728	0.00142	0.00142	0.00082	0.00082	0.00728	0.00142	0.00142	0.00082	0.00082	3	31.81	0.24834	0.14338
1-SYBR	ZWINTF	23N	0.01226	4.04349	0.34484	0.34484	0.19909	0.19909	0.01226	0.00158	0.00158	0.00091	0.00091	0.01226	0.00158	0.00158	0.00091	0.00091	3	26.97	0.12304	0.07104
1-SYBR	ZWINTF	24N	3.38153	0.51151	0.11519	0.11519	0.06651	0.06651	3.38153	0.92839	0.92839	0.53601	0.53601	3.38153	0.92839	0.92839	0.53601	0.53601	3	29.95	0.32489	0.18757
1-SYBR	ZWINTF	25N	0.2317	0.06963	0.01691	0.01691	0.00976	0.00976	0.2317	0.05901	0.05901	0.03407	0.03407	0.05901	0.05901	0.03407	0.03407	3	32.06	0.3504	0.20231
1-SYBR	ZWINTF	26N	6.57134	0.6376	0.1635	0.1635	0.0944	0.0944	6.57134	1.72775	1.72775	0.99752	0.99752	1.72775	1.72775	0.99752	0.99752	3	28.86	0.36995	0.21359
1-SYBR	ZWINTF	27N	0.15848	0.01275	0	0	0	0	0.15848	0.00969	0.00969	0.00969	0.00969	0.00969	0.00969	0.00969	0.00969	1	34.5	0	0
1-SYBR	ZWINTF	28N	4.02032	0.02816	0.02626	0.02626	0.01857	0.01857	4.02032	3.83765	3.83765	2.71363	2.71363	3.83765	3.83765	2.71363	2.71363	2	33.36	1.34528	0.95126
1-SYBR	ZWINTF	29N	1	1	0	0	0	0	1	0.09445	0.09445	0.09445	0.09445	0.09445	0.09445	0.09445	0.09445	1	28.21	0	0
1-SYBR	ZWINTF	30N	0.12317	0.55601	0.93008	0.93008	0.65766	0.65766	0.12317	0.20603	0.20603	0.14569	0.14569	0.20603	0.20603	0.14569	0.14569	2	29.06	2.4133	1.70646
1-SYBR	ZWINT	1T	0.35734	148.95005	31.59444	31.59444	18.24106	18.24106	0.35734	0.07845	0.07845	0.04529	0.04529	0.07845	0.07845	0.04529	0.04529	3	28.05	0.30602	0.17668
1-SYBR	ZWINT	2T	1.18517	187.27723	31.67395	31.67395	18.28697	18.28697	1.18517	0.2274	0.2274	0.13129	0.13129	0.2274	0.2274	0.13129	0.13129	3	27.72	0.244	0.14087
1-SYBR	ZWINT	3T	2.10656	49.88061	16.00412	16.00412	9.23999	9.23999	2.10656	0.71356	0.71356	0.41198	0.41198	0.71356	0.71356	0.41198	0.41198	3	29.63	0.46289	0.26725
1-SYBR	ZWINT	4T	0.69861	254.40028	32.96437	32.96437	19.03199	19.03199	0.69861	0.16341	0.16341	0.09434	0.09434	0.16341	0.16341	0.09434	0.09434	3	27.28	0.18694	0.10793
1-SYBR	ZWINT	5T	2.07173	3587.17833	351.30329	351.30329	202.82505	202.82505	2.07173	0.26735	0.26735	0.15435	0.15435	0.26735	0.26735	0.15435	0.15435	3	23.46	0.14129	0.08157
1-SYBR	ZWINT	6T	1.07543	307.0013	81.51349	81.51349	47.06184	47.06184	1.07543	0.29774	0.29774	0.1719	0.1719	0.29774	0.29774	0.1719	0.1719	3	27.01	0.38306	0.22116
1-SYBR	ZWINT	7T	1.03088	322.84285	38.19589	38.19589	27.00858	27.00858	1.03088	0.14653	0.14653	0.10362	0.10362	0.14653	0.14653	0.10362	0.10362	2	26.93	0.17069	0.12069
1-SYBR	ZWINT	8T	0.35662	144.26681	10.94815	10.94815	6.32092	6.32092	0.35662	0.06312	0.06312	0.03644	0.03644	0.06312	0.06312	0.03644	0.03644	3	28.1	0.10948	0.06321
1-SYBR	ZWINTF	9T	644.641	8.94917	0.10559	0.10559	0.06096	0.06096	644.641	49.03447	49.03447	28.31006	28.31006	49.03447	49.03447	28.31006	28.31006	3	27.23	0.01702	0.00983
1-SYBR	ZWINTF	10T	2288.05861	29.2612	4.86812	4.86812	2.81061	2.81061	2288.05861	476.483	476.483	275.09759	275.09759	476.483	476.483	275.09759	275.09759	3	25.52	0.24002	0.13857
1-SYBR	ZWINTF	11T	441.03976	7.20211	1.17412	1.17412	0.67788	0.67788	441.03976	74.17892	74.17892	42.82722	42.82722	74.17892	74.17892	42.82722	42.82722	3	27.54	0.2352	0.13579
1-SYBR	ZWINTF	12T	2226.63241	25.6267	4.59004	4.59004	2.65006	2.65006	2226.63241	467.67695	467.67695	270.01341	270.01341	467.67695	467.67695	270.01341	270.01341	3	25.71	0.2584	0.14919
1-SYBR	ZWINTF	13T	611.00705	13.20581	0.78487	0.78487	0.45315	0.45315	611.00705	79.356	79.356	45.81621	45.81621	79.356	79.356	45.81621	45.81621	3	26.67	0.08574	0.0495
1-SYBR	ZWINTF	14T	14659.72937	0.89753	0.09459	0.09459	0.05461	0.05461	14659.72937	1544.99611	1544.99611	892.00392	892.00392	1544.99611	1544.99611	892.00392	892.00392	3	30.55	0.15205	0.08778
1-SYBR	ZWINTF	15T	20766.76943	12.3277	6.43232	6.43232	4.54834	4.54834	20766.76943	10835.63583	10835.63583	7661.95158	7661.95158	10835.63583	10835.63583	7661.95158	7661.95158	2	26.77	0.75277	0.53229
1-SYBR	ZWINTF	16T	2249.21585	6.14696	0.66681	0.66681	0.38499	0.38499	2249.21585	523.93448	523.93448	302.49371	302.49371	523.93448	523.93448	302.49371	302.49371	3	27.77	0.1565	0.09036
1-SYBR	ZWINTF	17T	0.00956	1.67281	0.26518	0.26518	0.1531	0.1531	0.00956	0.00173	0.00173	0.001	0.001	0.00956	0.00173	0.00173	0.001	0.001	3	28.24	0.2287	0.13204
1-SYBR	ZWINTF	18T	0.08825	5.35504	0.31867	0.31867	0.18398	0.18398	0.08825	0.01214	0.01214	0.00701	0.00701	0.08825	0.01214	0.01214	0.00701	0.00701	3	26.57	0.08585	0.04957
1-SYBR	ZWINTF	19T	0.04322	0.72319	0.127	0.127	0.07333	0.07333	0.04322	0.00878	0.00878	0.00507	0.00507	0.04322	0.00878	0.00878	0.00507	0.00507	3	29.45	0.25336	0.14628
1-SYBR	ZWINTF	20T	0.03505	7.75394	0.56616	0.56616	0.40034	0.40034	0.03505	0.00341	0.00341	0.00241	0.00241	0.03505	0.00341	0.00341	0.00241	0.00241	2	26.03	0.10534	0.07449
1-SYBR	ZWINTF	21T	0.0343	0.8204	0.0812	0.0812	0.04688	0.04688	0.0343	0.00363	0.00363	0.0021	0.0021	0.0343	0.00363	0.00363	0.0021	0.0021	3	29.27	0.1428	0.08244
1-SYBR	ZWINTF	22T	0.03669	7.1404	1.17665	1.17665	0.67934	0.67934	0.03669	0.00657	0.00657	0.0038	0.0038	0.03669	0.00657	0.00657	0.0038	0.0038	3	26.15	0.23774	0.13726
1-SYBR	ZWINTF	23T	2.18382	0.41119	0.19609	0.19609	0.11321	0.11321	2.18382	1.05334	1.05334	0.60814	0.60814	2.18382	1.05334	1.05334	0.60814	0.60814	3	30.27	0.68802	0.39723
1-SYBR	ZWINTF	24T	0.06126	2.35815	0.27213	0.27213	0.15711	0.15711	0.06126	0.01084	0.01084	0.00626	0.00626	0.06126	0.01084	0.01084	0.00626	0.00626	3	27.75	0.16649	0.09612
1-SYBR	ZWINTF	25T	2.01356	3.54667	0.28814	0.28814	0.16636	0.16636	2.01356	0.18577	0.18577	0.10725	0.10725	0.18577	0.18577	0.10725	0.10725	3	26.38	0.11721	0.06767
1-SYBR	ZWINTF	26T	3.59804	26.62553	0.39807	0.39807	0.22983	0.22983	3.59804	0.24318	0.24318	0.1404	0.1404	0.24318	0.24318	0.1404	0.1404	3	23.48	0.02157	0.01245
1-SYBR	ZWINTF	27T	0.35909	0.81274	0.54866	0.54866	0.31677	0.31677	0.35909	0.2431	0.2431	0.14035	0.14035	0.2431	0.2431	0.14035	0.14035	3	28.51	0.97393	0.5623
1-SYBR	ZWINTF	28T	0.6141	1.22509	0.28115	0.28115	0.16232	0.16232	0.6141	0.14722	0.14722	0.085	0.085	0.14722	0.14722	0.085	0.085	3	27.92	0.33109	0.19116
1-SYBR	ZWINTF	29T	1.24857	13.51491	15.39022	15.39022	8.88555	8.88555	1.24857	1.42278	1.42278	0.82144	0.82144	1.42278	1.42278	0.82144	0.82144	3	24.45	1.64288	0.94852
1-SYBR	ZWINTF	30T	33.18607	8.32776	0.5327	0.5327	0.37667	0.37667	33.18607	3.17485	3.17485	2.24496	2.24496	3.17485	3.17485	2.24496	2.24496	2	25.15	0.09228	0.06525
Data Set	Target	Sample	Expression	Relative Quantity	Relative Quantity SD	Corrected Relative Quantity SD	Relative Quantity SEM	Corrected Relative Quantity SEM	Unscaled Expression	Corrected Unscaled Expression SD	Unscaled Expression SD	Unscaled Expression SEM	Corrected Unscaled Expression SEM	Expression SD	Corrected Expression SD	Expression SEM	Corrected Expression SEM	Wells	Mean Cq	Cq SD	Cq SEM
1-SYBR	CNEPF	1N	1	1	0.62854	0.62854	0.36289	0.36289	1	0.6713	0.6713	0.38757	0.38757	0.6713	0.6713	0.38757	0.38757	3	36.65	0.90679	0.52353
1-SYBR	CNEPF	2N	0.07871	2.94814	2.07528	2.07528	1.19816	1.19816	0.07871	0.05545	0.05545	0.03201	0.03201	0.05545	0.05545	0.03201	0.03201	3	35.09	1.01556	0.58633
1-SYBR	CNEPF	3N	0.29404	4.71813	2.73086	2.73086	1.57666	1.57666	0.29404	0.17532	0.17532	0.10122	0.10122	0.17532	0.17532	0.10122	0.10122	3	34.41	0.83503	0.48211
1-SYBR	CNEPF	4N	0.20583	45.33787	10.23669	10.23669	5.91015	5.91015	0.20583	0.05938	0.05938	0.03428	0.03428	0.05938	0.05938	0.03428	0.03428	3	31.15	0.32574	0.18807
1-SYBR	CNEPF	5N	1.41485	45.37228	8.1244	8.1244	4.69062	4.69062	1.41485	0.25976	0.25976	0.14997	0.14997	0.25976	0.25976	0.14997	0.14997	3	31.15	0.25833	0.14915
1-SYBR	CNEPF	6N	0.14357	7.30133	1.1991	1.1991	0.6923	0.6923	0.14357	0.02384	0.02384	0.01377	0.01377	0.02384	0.02384	0.01377	0.01377	3	33.78	0.23693	0.13679
1-SYBR	CNEPF	7N	0.29778	61.2479	9.10519	9.10519	6.43834	6.43834	0.29778	0.04461	0.04461	0.03155	0.03155	0.04461	0.04461	0.03155	0.03155	2	30.71	0.21447	0.15166
1-SYBR	CNEPF	8N	0.54956	11.47213	3.13186	3.13186	1.80818	1.80818	0.54956	0.15085	0.15085	0.08709	0.08709	0.15085	0.15085	0.08709	0.08709	3	33.13	0.39385	0.22739
1-SYBR	CNEPF	9N	13.15138	4.79416	0.26094	0.26094	0.15065	0.15065	13.15138	0.83466	0.83466	0.48189	0.48189	0.83466	0.83466	0.48189	0.48189	3	30.08	0.07852	0.04534
1-SYBR	CNEPF	10N	0.62867	1.46339	0.20377	0.20377	0.11764	0.11764	0.62867	0.10967	0.10967	0.06332	0.06332	0.10967	0.10967	0.06332	0.06332	3	31.79	0.20088	0.11598
1-SYBR	CNEPF	11N	1	1	0.19757	0.19757	0.11407	0.11407	1	0.22542	0.22542	0.13015	0.13015	0.22542	0.22542	0.13015	0.13015	3	32.34	0.28503	0.16456
1-SYBR	CNEPF	12N	5.70061	0.46193	0.08751	0.08751	0.05053	0.05053	5.70061	1.1435	1.1435	0.6602	0.6602	1.1435	1.1435	0.6602	0.6602	3	33.45	0.27332	0.1578
1-SYBR	CNEPF	13N	0.82059	1.34034	0.10841	0.10841	0.06259	0.06259	0.82059	0.11214	0.11214	0.06474	0.06474	0.11214	0.11214	0.06474	0.06474	3	31.92	0.11669	0.06737
1-SYBR	CNEPF	14N	561.58323	0.35143	0.11314	0.11314	0.06532	0.06532	561.58323	330.50769	330.50769	190.8187	190.8187	330.50769	330.50769	190.8187	190.8187	3	33.85	0.46447	0.26816
1-SYBR	CNEPF	15N	208.54551	5.38034	0.53359	0.53359	0.37731	0.37731	208.54551	21.3173	21.3173	15.07361	15.07361	21.3173	21.3173	15.07361	15.07361	2	29.91	0.14308	0.10117
1-SYBR	CNEPF	16N	16.29459	0.17406	0.0399	0.0399	0.02304	0.02304	16.29459	4.31612	4.31612	2.49191	2.49191	4.31612	4.31612	2.49191	2.49191	3	34.86	0.33073	0.19095
1-SYBR	CNEPF	17N	1	1	0.13933	0.13933	0.08044	0.08044	1	0.15883	0.15883	0.0917	0.0917	1	0.15883	0.15883	0.0917	0.0917	3	30.04	0.20102	0.11606
1-SYBR	CNEPF	18N	0.29588	1.49598	0.23208	0.23208	0.13399	0.13399	0.29588	0.04718	0.04718	0.02724	0.02724	0.29588	0.04718	0.04718	0.02724	0.02724	3	29.46	0.22381	0.12922
1-SYBR	CNEPF	19N	0.02114	2.2918	0.50085	0.50085	0.28917	0.28917	0.02114	0.00521	0.00521	0.00301	0.00301	0.02114	0.00521	0.00521	0.00301	0.00301	3	28.85	0.31529	0.18203
1-SYBR	CNEPF	20N	0.12188	0.56965	0.09621	0.09621	0.06803	0.06803	0.12188	0.02063	0.02063	0.01458	0.01458	0.12188	0.02063	0.02063	0.01458	0.01458	2	30.85	0.24365	0.17229
1-SYBR	CNEPF	21N	0.79663	0.57548	0.06392	0.06392	0.0369	0.0369	0.79663	0.09064	0.09064	0.05233	0.05233	0.79663	0.09064	0.09064	0.05233	0.05233	3	30.84	0.16023	0.09251
1-SYBR	CNEPF	22N	0.0092	0.17751	0.06402	0.06402	0.03696	0.03696	0.0092	0.00342	0.00342	0.00198	0.00198	0.0092	0.00342	0.00342	0.00198	0.00198	3	32.54	0.52029	0.30039
1-SYBR	CNEPF	23N	0.01396	4.57102	0.71475	0.71475	0.41266	0.41266	0.01396	0.00255	0.00255	0.00147	0.00147	0.01396	0.00255	0.00255	0.00147	0.00147	3	27.85	0.22559	0.13024
1-SYBR	CNEPF	24N	0.03688	1.41246	0.23895	0.23895	0.13796	0.13796	0.03688	0.00789	0.00789	0.00456	0.00456	0.03688	0.00789	0.00789	0.00456	0.00456	3	29.54	0.24406	0.14091
1-SYBR	CNEPF	25N	0.24402	0.07336	0.00369	0.00369	0.00213	0.00213	0.24402	0.0219	0.0219	0.01265	0.01265	0.0219	0.0219	0.01265	0.01265	3	32.99	0.07262	0.04193
1-SYBR	CNEPF	26N	7.78043	0.75269	0.31323	0.31323	0.18084	0.18084	7.78043	3.26731	3.26731	1.88638	1.88638	3.26731	3.26731	1.88638	1.88638	3	29.63	0.60037	0.34663
1-SYBR	CNEPF	27N	0.68057	0.05467	0.01282	0.01282	0.0074	0.0074	0.68057	0.16468	0.16468	0.09508	0.09508	0.16468	0.16468	0.09508	0.09508	3	33.42	0.33846	0.19541
1-SYBR	CNEPF	28N	11.80374	0.08278	0.00636	0.00636	0.00367	0.00367	11.80374	2.59443	2.59443	1.49789	1.49789	2.59443	2.59443	1.49789	1.49789	3	32.82	0.11086	0.06401
1-SYBR	CNEPF	29N	1	1	0.17897	0.17897	0.10333	0.10333	1	0.20507	0.20507	0.1184	0.1184	0.20507	0.20507	0.1184	0.1184	3	29.22	0.25819	0.14907
1-SYBR	CNEPF	30N	7.89835	4.61923	0.09952	0.09952	0.07037	0.07037	7.89835	27.9537	27.9537	19.76625	19.76625	27.9537	27.9537	19.76625	19.76625	2	27.01	0.03108	0.02198
1-SYBR	CNEPF	1T	0.06577	27.24793	26.3798	26.3798	15.23038	15.23038	0.06577	0.06385	0.06385	0.03686	0.03686	0.06385	0.06385	0.03686	0.03686	3	31.88	1.39673	0.8064
1-SYBR	CNEPF	2T	0.47965	75.47435	9.96248	9.96248	5.75184	5.75184	0.47965	0.07534	0.07534	0.0435	0.0435	0.07534	0.07534	0.0435	0.0435	3	30.41	0.19043	0.10995
1-SYBR	CNEPF	3T	13.36297	313.28726	32.26071	32.26071	18.62573	18.62573	13.36297	1.99207	1.99207	1.15012	1.15012	1.99207	1.99207	1.15012	1.15012	3	28.36	0.14856	0.08577
1-SYBR	CNEPF	4T	2.74108	987.57464	90.78688	90.78688	52.41583	52.41583	2.74108	0.56111	0.56111	0.32396	0.32396	0.56111	0.56111	0.32396	0.32396	3	26.7	0.13263	0.07657
1-SYBR	CNEPF	5T	0.59674	1028.87884	100.55983	100.55983	58.05825	58.05825	0.59674	0.08161	0.08161	0.04712	0.04712	0.08161	0.08161	0.04712	0.04712	3	26.64	0.14101	0.08141
1-SYBR	CNEPF	6T	1.64173	468.39912	29.9382	29.9382	17.28483	17.28483	1.64173	0.15939	0.15939	0.09202	0.09202	0.15939	0.15939	0.09202	0.09202	3	27.78	0.09221	0.05324
1-SYBR	CNEPF	7T	5.52921	1721.56151	246.98733	246.98733	174.64642	174.64642	5.52921	0.89093	0.89093	0.62998	0.62998	0.89093	0.89093	0.62998	0.62998	2	25.9	0.20698	0.14636
1-SYBR	CNEPF	8T	0.5008	200.84769	41.61705	41.61705	24.02762	24.02762	0.5008	0.13589	0.13589	0.07846	0.07846	0.13589	0.13589	0.07846	0.07846	3	29	0.29894	0.17259
1-SYBR	CNEPF	9T	78.13047	1.09204	0.24108	0.24108	0.13919	0.13919	78.13047	18.12885	18.12885	10.4667	10.4667	18.12885	18.12885	10.4667	10.4667	3	32.21	0.31849	0.18388
1-SYBR	CNEPF	10T	333.46699	4.30564	0.43477	0.43477	0.25101	0.25101	333.46699	51.92369	51.92369	29.97816	29.97816	51.92369	51.92369	29.97816	29.97816	3	30.23	0.14568	0.08411
1-SYBR	CNEPF	11T	392.62077	6.40588	0.31706	0.31706	0.18306	0.18306	392.62077	24.77735	24.77735	14.30521	14.30521	24.77735	24.77735	14.30521	14.30521	3	29.66	0.07141	0.04123
1-SYBR	CNEPF	12T	4691.74241	54.86708	5.71582	5.71582	3.30003	3.30003	4691.74241	687.88572	687.88572	397.15101	397.15101	687.88572	687.88572	397.15101	397.15101	3	26.56	0.15029	0.08677
1-SYBR	CNEPF	13T	106.78513	2.35304	0.29371	0.29371	0.16958	0.16958	106.78513	17.65938	17.65938	10.19565	10.19565	17.65938	17.65938	10.19565	10.19565	3	31.1	0.18008	0.10397
1-SYBR	CNEPF	14T	48414.71259	2.95416	0.58646	0.58646	0.33859	0.33859	48414.71259	9611.30237	9611.30237	5549.08801	5549.08801	9611.30237	9611.30237	5549.08801	5549.08801	3	30.78	0.2864	0.16536
1-SYBR	CNEPF	15T	21223.25679	12.72522	0.84964	0.84964	0.60079	0.60079	21223.25679	1417.03976	1417.03976	1001.99843	1001.99843	1417.03976	1417.03976	1001.99843	1001.99843	2	28.67	0.09633	0.06811
1-SYBR	CNEPF	16T	2368.50651	6.53095	0.16449	0.16449	0.09497	0.09497	2368.50651	496.0502	496.0502	286.39472	286.39472	496.0502	496.0502	286.39472	286.39472	3	29.63	0.03634	0.02098
1-SYBR	CNEPF	17T	0.01748	3.03837	0.2988	0.2988	0.17251	0.17251	0.01748	0.00228	0.00228	0.00132	0.00132	0.01748	0.00228	0.00228	0.00132	0.00132	3	28.44	0.14188	0.08191
1-SYBR	CNEPF	18T	0.05792	3.49671	0.42972	0.42972	0.2481	0.2481	0.05792	0.01023	0.01023	0.00591	0.00591	0.05792	0.01023	0.01023	0.00591	0.00591	3	28.24	0.1773	0.10236
1-SYBR	CNEPF	19T	0.11752	1.96181	0.21615	0.21615	0.1248	0.1248	0.11752	0.01743	0.01743	0.01007	0.01007	0.11752	0.01743	0.01743	0.01007	0.01007	3	29.07	0.15896	0.09177
1-SYBR	CNEPF	20T	0.12054	26.60559	1.51564	1.51564	1.07172	1.07172	0.12054	0.01062	0.01062	0.00751	0.00751	0.12054	0.01062	0.01062	0.00751	0.00751	2	25.31	0.08219	0.05811
1-SYBR	CNEPF	21T	0.13815	3.2734	0.21415	0.21415	0.12364	0.12364	0.13815	0.01038	0.01038	0.00599	0.00599	0.13815	0.01038	0.01038	0.00599	0.00599	3	28.33	0.09439	0.05449
1-SYBR	CNEPF	22T	0.10784	20.79825	0.88572	0.88572	0.51137	0.51137	0.10784	0.0087	0.0087	0.00502	0.00502	0.10784	0.0087	0.0087	0.00502	0.00502	3	25.66	0.06144	0.03547
1-SYBR	CNEPF	23T	3.50529	0.65509	0.10516	0.10516	0.06072	0.06072	3.50529	0.61662	0.61662	0.356	0.356	3.50529	0.61662	0.61662	0.356	0.356	3	30.65	0.2316	0.13371
1-SYBR	CNEPF	24T	3.69806	0.55741	0.09278	0.09278	0.05357	0.05357	3.69806	0.83743	0.83743	0.48349	0.48349	3.69806	0.83743	0.83743	0.48349	0.48349	3	30.89	0.24014	0.13864
1-SYBR	CNEPF	25T	4.0341	7.0513	0.83376	0.83376	0.48137	0.48137	4.0341	0.5088	0.5088	0.29376	0.29376	0.5088	0.5088	0.29376	0.29376	3	26.4	0.17059	0.09849
1-SYBR	CNEPF	26T	3.22887	23.90565	0.46837	0.46837	0.27041	0.27041	3.22887	0.2453	0.2453	0.14162	0.14162	0.2453	0.2453	0.14162	0.14162	3	24.64	0.02827	0.01632
1-SYBR	CNEPF	27T	0.39885	0.9024	0.08512	0.08512	0.04914	0.04914	0.39885	0.04247	0.04247	0.02452	0.02452	0.04247	0.04247	0.02452	0.02452	3	29.37	0.13609	0.07857
1-SYBR	CNEPF	28T	0.45784	0.91693	0.20451	0.20451	0.11807	0.11807	0.45784	0.10665	0.10665	0.06158	0.06158	0.10665	0.10665	0.06158	0.06158	3	29.35	0.32177	0.18578
1-SYBR	CNEPF	29T	2.4558	26.5111	0.95522	0.95522	0.5515	0.5515	2.4558	0.13327	0.13327	0.07694	0.07694	0.13327	0.13327	0.07694	0.07694	3	24.49	0.05198	0.03001
1-SYBR	CNEPF	30T	32.54273	8.19324	0.97946	0.97946	0.69258	0.69258	32.54273	4.49101	4.49101	3.17562	3.17562	4.49101	4.49101	3.17562	3.17562	2	26.19	0.17247	0.12195
Data Set	Target	Sample	Expression	Relative Quantity	Relative Quantity SD	Corrected Relative Quantity SD	Relative Quantity SEM	Corrected Relative Quantity SEM	Unscaled Expression	Corrected Unscaled Expression SD	Unscaled Expression SD	Unscaled Expression SEM	Corrected Unscaled Expression SEM	Expression SD	Corrected Expression SD	Expression SEM	Corrected Expression SEM	Wells	Mean Cq	Cq SD	Cq SEM
1-SYBR	NCAPG	1N	1	1	0.23572	0.23572	0.13609	0.13609	1	0.3334	0.3334	0.19249	0.19249	0.3334	0.3334	0.19249	0.19249	3	36.25	0.34007	0.19634
1-SYBR	NCAPG	2N	0.06958	2.6063	0.82436	0.82436	0.47594	0.47594	0.06958	0.02209	0.02209	0.01275	0.01275	0.02209	0.02209	0.01275	0.01275	3	34.87	0.45632	0.26345
1-SYBR	NCAPG	3N	0.14317	2.29745	1.2873	1.2873	0.74323	0.74323	0.14317	0.0828	0.0828	0.0478	0.0478	0.0828	0.0828	0.0478	0.0478	3	35.05	0.80837	0.46671
1-SYBR	NCAPG	4N	0.13723	30.22835	4.05564	4.05564	2.34153	2.34153	0.13723	0.03076	0.03076	0.01776	0.01776	0.03076	0.03076	0.01776	0.01776	3	31.33	0.19356	0.11175
1-SYBR	NCAPG	5N	1.04269	33.4395	2.04026	2.04026	1.17795	1.17795	1.04269	0.07639	0.07639	0.0441	0.0441	0.07639	0.07639	0.0441	0.0441	3	31.18	0.08802	0.05082
1-SYBR	NCAPG	6N	0.11116	5.65353	2.68289	2.68289	1.54897	1.54897	0.11116	0.05282	0.05282	0.0305	0.0305	0.05282	0.05282	0.0305	0.0305	3	33.75	0.68463	0.39527
1-SYBR	NCAPG	7N	0.1156	23.77932	6.88389	6.88389	4.86765	4.86765	0.1156	0.03353	0.03353	0.02371	0.02371	0.03353	0.03353	0.02371	0.02371	2	31.68	0.41765	0.29532
1-SYBR	NCAPG	8N	0.20885	4.35945	0.51548	0.51548	0.29761	0.29761	0.20885	0.02541	0.02541	0.01467	0.01467	0.02541	0.02541	0.01467	0.01467	3	34.12	0.17059	0.09849
1-SYBR	NCAPG	9N	0.98715	0.36227	0.05207	0.05207	0.03006	0.03006	0.98715	0.14516	0.14516	0.08381	0.08381	0.14516	0.14516	0.08381	0.08381	3	33.58	0.20735	0.11971
1-SYBR	NCAPG	10N	0.498	1.15863	0.20901	0.20901	0.12067	0.12067	0.498	0.10529	0.10529	0.06079	0.06079	0.10529	0.10529	0.06079	0.06079	3	31.9	0.26026	0.15026
1-SYBR	NCAPG	11N	1	1	0.20234	0.20234	0.11682	0.11682	1	0.22847	0.22847	0.13191	0.13191	0.22847	0.22847	0.13191	0.13191	3	32.11	0.29192	0.16854
1-SYBR	NCAPG	12N	1.19565	0.09773	0.03715	0.03715	0.02145	0.02145	1.19565	0.461	0.461	0.26616	0.26616	0.461	0.461	0.26616	0.26616	3	35.47	0.54838	0.31661
1-SYBR	NCAPG	13N	0.78095	1.27955	0.02599	0.02599	0.015	0.015	0.78095	0.08536	0.08536	0.04929	0.04929	0.08536	0.08536	0.04929	0.04929	3	31.76	0.0293	0.01692
1-SYBR	NCAPG	14N	52.77501	0.03299	0	0	0	0	52.77501	25.88851	25.88851	25.88851	25.88851	25.88851	25.88851	25.88851	25.88851	1	37.03	0	0
1-SYBR	NCAPG	15N	4.91649	0.12706	0.29128	0.29128	0.20597	0.20597	4.91649	11.27121	11.27121	7.96995	7.96995	11.27121	11.27121	7.96995	7.96995	2	35.09	3.30724	2.33857
1-SYBR	NCAPG	16N	15.49059	0.16661	0.12576	0.12576	0.0726	0.0726	15.49059	11.86446	11.86446	6.84995	6.84995	11.86446	11.86446	6.84995	6.84995	3	34.7	1.08893	0.62869
1-SYBR	NCAPG	17N	1	1	0.70092	0.70092	0.40468	0.40468	1	0.70514	0.70514	0.40711	0.40711	1	0.70514	0.70514	0.40711	0.40711	3	37.26	1.01121	0.58383
1-SYBR	NCAPG	18N	0.62644	3.17708	1.32353	1.32353	0.76414	0.76414	0.62644	0.262	0.262	0.15127	0.15127	0.62644	0.262	0.262	0.15127	0.15127	3	35.59	0.60101	0.34699
1-SYBR	NCAPG	19N	1.83823	199.49083	5.51391	5.51391	3.18346	3.18346	1.83823	0.21219	0.21219	0.12251	0.12251	1.83823	0.21219	0.21219	0.12251	0.12251	3	29.62	0.03988	0.02302
1-SYBR	NCAPG	20N	2.35073	11.01001	4.94647	4.94647	3.49768	3.49768	2.35073	1.05643	1.05643	0.74701	0.74701	2.35073	1.05643	1.05643	0.74701	0.74701	2	33.8	0.64816	0.45832
1-SYBR	NCAPG	21N	1.57426	1.1418	0.7657	0.7657	0.44208	0.44208	1.57426	1.05644	1.05644	0.60994	0.60994	1.57426	1.05644	1.05644	0.60994	0.60994	3	37.07	0.96749	0.55858
1-SYBR	NCAPG	22N	0.22749	4.40018	5.39455	5.39455	3.11455	3.11455	0.22749	0.27967	0.27967	0.16146	0.16146	0.22749	0.27967	0.27967	0.16146	0.16146	3	35.12	1.76872	1.02117
1-SYBR	NCAPG	23N	2.60355	0.48816	0.25898	0.25898	0.14952	0.14952	2.60355	1.3939	1.3939	0.80477	0.80477	2.60355	1.3939	1.3939	0.80477	0.80477	3	38.3	0.76537	0.44189
1-SYBR	NCAPG	24N	10.27134	1.55061	1.27715	1.27715	0.90308	0.90308	10.27134	8.60853	8.60853	6.08715	6.08715	10.27134	8.60853	8.60853	6.08715	6.08715	2	36.63	1.18826	0.84023
1-SYBR	NCAPG	25N	9.03633	2.71632	0.56746	0.56746	0.32762	0.32762	9.03633	2.00256	2.00256	1.15618	1.15618	2.00256	2.00256	1.15618	1.15618	3	33.31	0.30139	0.17401
1-SYBR	NCAPG	26N	43.53529	4.20892	1.16648	1.16648	0.67347	0.67347	43.53529	12.3096	12.3096	7.10695	7.10695	12.3096	12.3096	7.10695	7.10695	3	32.68	0.39984	0.23085
1-SYBR	NCAPG	27N	8.15097	0.65439	0.37745	0.37745	0.21792	0.21792	8.15097	4.72588	4.72588	2.72849	2.72849	4.72588	4.72588	2.72849	2.72849	3	35.36	0.83213	0.48043
1-SYBR	NCAPG	28N	21.06905	0.14776	0.18069	0.18069	0.12776	0.12776	21.06905	26.12743	26.12743	18.47488	18.47488	26.12743	26.12743	18.47488	18.47488	2	37.51	1.76416	1.24745
1-SYBR	NCAPG	29N	1	1	0.2931	0.2931	0.16922	0.16922	1	0.30992	0.30992	0.17893	0.17893	0.30992	0.30992	0.17893	0.17893	3	34.75	0.42285	0.24413
1-SYBR	NCAPG	30N	21.33679	96.26171	5.89054	5.89054	4.16524	4.16524	21.33679	1.31684	1.31684	0.93115	0.93115	1.31684	1.31684	0.93115	0.93115	2	28.16	0.08828	0.06243
1-SYBR	NCAPG	1T	0.38564	159.78029	45.38908	45.38908	26.2054	26.2054	0.38564	0.1131	0.1131	0.0653	0.0653	0.1131	0.1131	0.0653	0.0653	3	28.93	0.40983	0.23661
1-SYBR	NCAPG	2T	0.64589	101.63022	55.94714	55.94714	32.3011	32.3011	0.64589	0.35979	0.35979	0.20772	0.20772	0.35979	0.35979	0.20772	0.20772	3	29.58	0.7942	0.45853
1-SYBR	NCAPG	3T	3.29762	77.31042	21.06331	21.06331	12.16091	12.16091	3.29762	0.9663	0.9663	0.55789	0.55789	0.9663	0.9663	0.55789	0.55789	3	29.98	0.39306	0.22694
1-SYBR	NCAPG	4T	1.36088	490.31302	73.47564	73.47564	42.42118	42.42118	1.36088	0.32179	0.32179	0.18578	0.18578	0.32179	0.32179	0.18578	0.18578	3	27.31	0.21619	0.12482
1-SYBR	NCAPG	5T	0.87164	1502.89788	200.25381	200.25381	115.61659	115.61659	0.87164	0.143	0.143	0.08256	0.08256	0.143	0.143	0.08256	0.08256	3	25.69	0.19223	0.11099
1-SYBR	NCAPG	6T	1.43649	409.84049	104.2047	104.2047	60.16261	60.16261	1.43649	0.38001	0.38001	0.2194	0.2194	0.38001	0.38001	0.2194	0.2194	3	27.57	0.36681	0.21178
1-SYBR	NCAPG	7T	1.73809	541.14686	5.87806	5.87806	4.15642	4.15642	1.73809	0.12882	0.12882	0.09109	0.09109	0.12882	0.12882	0.09109	0.09109	2	27.17	0.01567	0.01108
1-SYBR	NCAPG	8T	0.45156	181.08964	47.49222	47.49222	27.41965	27.41965	0.45156	0.14245	0.14245	0.08224	0.08224	0.14245	0.14245	0.08224	0.08224	3	28.75	0.37836	0.21845
1-SYBR	NCAPG	9T	752.09498	10.53909	3.70761	3.70761	2.14059	2.14059	752.09498	269.78079	269.78079	155.75801	155.75801	269.78079	269.78079	155.75801	155.75801	3	28.72	0.50754	0.29303
1-SYBR	NCAPG	10T	1835.3912	23.78369	1.20387	1.20387	0.69505	0.69505	1835.3912	232.29056	232.29056	134.11302	134.11302	232.29056	232.29056	134.11302	134.11302	3	27.54	0.07303	0.04216
1-SYBR	NCAPG	11T	1175.41763	19.17152	3.01819	3.01819	1.74255	1.74255	1175.41763	190.45037	190.45037	109.95657	109.95657	190.45037	190.45037	109.95657	109.95657	3	27.85	0.22712	0.13113
1-SYBR	NCAPG	12T	2133.66521	25.10226	3.90167	3.90167	2.25263	2.25263	2133.66521	395.16879	395.16879	228.15081	228.15081	395.16879	395.16879	228.15081	228.15081	3	27.46	0.22424	0.12946
1-SYBR	NCAPG	13T	877.89207	19.48592	2.61531	2.61531	1.50995	1.50995	877.89207	150.05694	150.05694	86.63542	86.63542	150.05694	150.05694	86.63542	86.63542	3	27.83	0.19363	0.11179
1-SYBR	NCAPG	14T	17805.03036	1.08504	0.35632	0.35632	0.20572	0.20572	17805.03036	5846.97056	5846.97056	3375.75002	3375.75002	5846.97056	5846.97056	3375.75002	3375.75002	3	32	0.47376	0.27353
1-SYBR	NCAPG	15T	14725.86501	8.90697	6.24656	6.24656	3.60645	3.60645	14725.86501	10327.41481	10327.41481	5962.53572	5962.53572	10327.41481	10327.41481	5962.53572	5962.53572	3	28.96	1.01178	0.58415
1-SYBR	NCAPG	16T	3271.03258	9.08475	0.77527	0.77527	0.4476	0.4476	3271.03258	721.3242	721.3242	416.45672	416.45672	721.3242	721.3242	416.45672	416.45672	3	28.93	0.12312	0.07108
1-SYBR	NCAPG	17T	0.86532	150.8559	6.29858	6.29858	3.63648	3.63648	0.86532	0.0834	0.0834	0.04815	0.04815	0.86532	0.0834	0.0834	0.04815	0.04815	3	30.02	0.06024	0.03478
1-SYBR	NCAPG	18T	9.82583	594.15811	69.50808	69.50808	40.13051	40.13051	9.82583	1.69514	1.69514	0.97869	0.97869	9.82583	1.69514	1.69514	0.97869	0.97869	3	28.05	0.16877	0.09744
1-SYBR	NCAPG	19T	4.88881	81.69498	11.73256	11.73256	6.7738	6.7738	4.88881	0.8569	0.8569	0.49473	0.49473	4.88881	0.8569	0.8569	0.49473	0.49473	3	30.91	0.20719	0.11962
1-SYBR	NCAPG	20T	5.15032	1136.0524	180.66234	180.66234	104.30545	104.30545	5.15032	0.89102	0.89102	0.51443	0.51443	5.15032	0.89102	0.89102	0.51443	0.51443	3	27.11	0.22943	0.13246
1-SYBR	NCAPG	21T	6.56178	156.12705	14.78903	14.78903	8.53845	8.53845	6.56178	0.66801	0.66801	0.38568	0.38568	6.56178	0.66801	0.66801	0.38568	0.38568	3	29.98	0.13666	0.0789
1-SYBR	NCAPG	22T	10.22851	1980.47218	180.55667	180.55667	104.24444	104.24444	10.22851	1.17138	1.17138	0.6763	0.6763	10.22851	1.17138	1.17138	0.6763	0.6763	3	26.31	0.13153	0.07594
1-SYBR	NCAPG	23T	1.51801	498.66857	295.05448	295.05448	170.34978	170.34978	1.51801	0.90984	0.90984	0.5253	0.5253	1.51801	0.90984	0.90984	0.5253	0.5253	3	28.3	0.85362	0.49284
1-SYBR	NCAPG	24T	2.57959	99.01244	24.76932	24.76932	14.30058	14.30058	2.57959	0.73011	0.73011	0.42153	0.42153	2.57959	0.73011	0.73011	0.42153	0.42153	3	30.63	0.36091	0.20837
1-SYBR	NCAPG	25T	101.74189	177.70637	12.88211	12.88211	7.43749	7.43749	101.74189	8.66737	8.66737	5.00411	5.00411	8.66737	8.66737	5.00411	5.00411	3	27.28	0.10458	0.06038
1-SYBR	NCAPG	26T	106.553	788.8093	35.91445	35.91445	20.73522	20.73522	106.553	9.31328	9.31328	5.37703	5.37703	9.31328	9.31328	5.37703	5.37703	3	25.13	0.06569	0.03792
1-SYBR	NCAPG	27T	5.36763	12.14125	1.42203	1.42203	0.82101	0.82101	5.36763	0.68192	0.68192	0.39371	0.39371	0.68192	0.68192	0.39371	0.39371	3	31.15	0.16897	0.09756
1-SYBR	NCAPG	28T	14.30595	28.66363	1.39338	1.39338	0.80447	0.80447	14.30595	1.18272	1.18272	0.68284	0.68284	1.18272	1.18272	0.68284	0.68284	3	29.91	0.07013	0.04049
1-SYBR	NCAPG	29T	16.53214	178.35924	5.90309	5.90309	3.40815	3.40815	16.53214	0.863	0.863	0.49825	0.49825	0.863	0.863	0.49825	0.49825	3	27.27	0.04775	0.02757
1-SYBR	NCAPG	30T	18.68275	4.70538	4.23654	4.23654	2.99568	2.99568	18.68275	16.86995	16.86995	11.92886	11.92886	16.86995	16.86995	11.92886	11.92886	2	32.52	1.29895	0.91849
Data Set	Target	Sample	Expression	Relative Quantity	Relative Quantity SD	Corrected Relative Quantity SD	Relative Quantity SEM	Corrected Relative Quantity SEM	Unscaled Expression	Corrected Unscaled Expression SD	Unscaled Expression SD	Unscaled Expression SEM	Corrected Unscaled Expression SEM	Expression SD	Corrected Expression SD	Expression SEM	Corrected Expression SEM	Wells	Mean Cq	Cq SD	Cq SEM
1-SYBR	ENO3	1N	0.14354	4.60834	0.2474	0.2474	0.14284	0.14284	0.14354	0.00964	0.00964	0.00557	0.00557	0.00964	0.00964	0.00557	0.00557	3	28.11	0.07745	0.04472
1-SYBR	ENO3	2N	1	1	0.11815	0.11815	0.06822	0.06822	1	0.26414	0.26414	0.1525	0.1525	0.26414	0.26414	0.1525	0.1525	3	30.31	0.17046	0.09842
1-SYBR	ENO3	3N	0.06607	2.4759	0.09439	0.09439	0.0545	0.0545	0.06607	0.00308	0.00308	0.00178	0.00178	0.00308	0.00308	0.00178	0.00178	3	29.01	0.055	0.03175
1-SYBR	ENO3	4N	0.12634	2.03004	0.09345	0.09345	0.05395	0.05395	0.12634	0.0188	0.0188	0.01085	0.01085	0.0188	0.0188	0.01085	0.01085	3	29.29	0.06641	0.03834
1-SYBR	ENO3	5N	0.03997	8.80888	0.67302	0.67302	0.38857	0.38857	0.03997	0.00781	0.00781	0.00451	0.00451	0.00781	0.00781	0.00451	0.00451	3	27.18	0.11023	0.06364
1-SYBR	ENO3	6N	0.21227	10.80782	1.33396	1.33396	0.77016	0.77016	0.21227	0.02682	0.02682	0.01549	0.01549	0.02682	0.02682	0.01549	0.01549	3	26.88	0.17807	0.10281
1-SYBR	ENO3	7N	0.06365	13.12422	4.48356	4.48356	3.17036	3.17036	0.06365	0.02178	0.02178	0.0154	0.0154	0.02178	0.02178	0.0154	0.0154	2	26.6	0.49286	0.34851
1-SYBR	ENO3	8N	0.29024	6.04956	1.21644	1.21644	0.70231	0.70231	0.29024	0.05894	0.05894	0.03403	0.03403	0.05894	0.05894	0.03403	0.03403	3	27.72	0.29009	0.16749
1-SYBR	ENO3	9N	1.98402	0.72886	0.01774	0.01774	0.01024	0.01024	1.98402	0.07786	0.07786	0.04495	0.04495	0.07786	0.07786	0.04495	0.04495	3	28.76	0.03512	0.02027
1-SYBR	ENO3	10N	0.47961	1.11549	0.03219	0.03219	0.01859	0.01859	0.47961	0.0551	0.0551	0.03181	0.03181	0.0551	0.0551	0.03181	0.03181	3	28.15	0.04164	0.02404
1-SYBR	ENO3	11N	1	1	0.07433	0.07433	0.04291	0.04291	1	0.12945	0.12945	0.07474	0.07474	0.12945	0.12945	0.07474	0.07474	3	28.31	0.10723	0.06191
1-SYBR	ENO3	12N	27.45369	2.24719	0.2426	0.2426	0.14006	0.14006	27.45369	3.45129	3.45129	1.9926	1.9926	3.45129	3.45129	1.9926	1.9926	3	27.14	0.15575	0.08992
1-SYBR	ENO3	13N	1.08789	1.7831	0.15476	0.15476	0.08935	0.08935	1.08789	0.1498	0.1498	0.08649	0.08649	0.1498	0.1498	0.08649	0.08649	3	27.47	0.12521	0.07229
1-SYBR	ENO3	14N	35.65616	0.02228	0.0032	0.0032	0.00185	0.00185	35.65616	18.21352	18.21352	10.51558	10.51558	18.21352	18.21352	10.51558	10.51558	3	33.79	0.20745	0.11977
1-SYBR	ENO3	15N	7.2445	0.18725	0.48833	0.48833	0.28194	0.28194	7.2445	18.89361	18.89361	10.90823	10.90823	18.89361	18.89361	10.90823	10.90823	3	30.72	3.76237	2.17221
1-SYBR	ENO3	16N	80.44532	0.86615	0.12128	0.12128	0.07002	0.07002	80.44532	15.348	15.348	8.86117	8.86117	15.348	15.348	8.86117	8.86117	3	28.51	0.20201	0.11663
1-SYBR	ENO3	17N	1	1	0.0838	0.0838	0.04838	0.04838	1	0.11407	0.11407	0.06586	0.06586	1	0.11407	0.11407	0.06586	0.06586	3	29.11	0.12089	0.0698
1-SYBR	ENO3	18N	0.32555	1.65371	0.04504	0.04504	0.026	0.026	0.32555	0.01505	0.01505	0.00869	0.00869	0.32555	0.01505	0.01505	0.00869	0.00869	3	28.39	0.03929	0.02269
1-SYBR	ENO3	19N	0.01114	1.2094	0.17037	0.17037	0.09836	0.09836	0.01114	0.002	0.002	0.00115	0.00115	0.01114	0.002	0.002	0.00115	0.00115	3	28.84	0.20323	0.11734
1-SYBR	ENO3	20N	0.31044	1.45555	0.12546	0.12546	0.08871	0.08871	0.31044	0.02698	0.02698	0.01908	0.01908	0.31044	0.02698	0.02698	0.01908	0.01908	2	28.57	0.12435	0.08793
1-SYBR	ENO3	21N	0.69855	0.50771	0.03059	0.03059	0.01766	0.01766	0.69855	0.04555	0.04555	0.0263	0.0263	0.69855	0.04555	0.04555	0.0263	0.0263	3	30.09	0.08693	0.05019
1-SYBR	ENO3	22N	0.10446	2.02347	0.29905	0.29905	0.17266	0.17266	0.10446	0.01816	0.01816	0.01049	0.01049	0.10446	0.01816	0.01816	0.01049	0.01049	3	28.09	0.21322	0.1231
1-SYBR	ENO3	23N	2.07016	0.38881	0.03183	0.03183	0.01838	0.01838	2.07016	0.22588	0.22588	0.13041	0.13041	2.07016	0.22588	0.22588	0.13041	0.13041	3	30.47	0.11811	0.06819
1-SYBR	ENO3	24N	3.30975	0.50006	0.04683	0.04683	0.02703	0.02703	3.30975	0.60184	0.60184	0.34747	0.34747	3.30975	0.60184	0.60184	0.34747	0.34747	3	30.11	0.13509	0.078
1-SYBR	ENO3	25N	3.11837	0.93664	0.13068	0.13068	0.07545	0.07545	3.11837	0.49186	0.49186	0.28398	0.28398	0.49186	0.49186	0.28398	0.28398	3	26.72	0.20128	0.11621
1-SYBR	ENO3	26N	2.7628	0.26674	0.00701	0.00701	0.00405	0.00405	2.7628	0.1702	0.1702	0.09826	0.09826	0.1702	0.1702	0.09826	0.09826	3	28.53	0.03789	0.02188
1-SYBR	ENO3	27N	2.4391	0.19559	0.03887	0.03887	0.02244	0.02244	2.4391	0.50542	0.50542	0.2918	0.2918	0.50542	0.50542	0.2918	0.2918	3	28.98	0.28674	0.16555
1-SYBR	ENO3	28N	3.20039	0.02243	0.00173	0.00173	0.001	0.001	3.20039	0.70554	0.70554	0.40734	0.40734	0.70554	0.70554	0.40734	0.40734	3	32.1	0.11126	0.06424
1-SYBR	ENO3	29N	1	1	0.11843	0.11843	0.06838	0.06838	1	0.15514	0.15514	0.08957	0.08957	0.15514	0.15514	0.08957	0.08957	3	26.63	0.17086	0.09864
1-SYBR	ENO3	30N	0.40103	0.23468	0.04533	0.04533	0.03206	0.03206	0.40103	1.42014	1.42014	1.00419	1.00419	1.42014	1.42014	1.00419	1.00419	2	28.72	0.27868	0.19706
1-SYBR	ENO3	1T	0.00161	0.66959	0.1859	0.1859	0.10733	0.10733	0.00161	0.00046	0.00046	0.00027	0.00027	0.00046	0.00046	0.00027	0.00027	3	30.89	0.40055	0.23126
1-SYBR	ENO3	2T	0.00656	1.03227	0.21839	0.21839	0.12609	0.12609	0.00656	0.0015	0.0015	0.00086	0.00086	0.0015	0.0015	0.00086	0.00086	3	30.27	0.30522	0.17622
1-SYBR	ENO3	3T	0.05304	1.24346	0.17808	0.17808	0.12592	0.12592	0.05304	0.00957	0.00957	0.00676	0.00676	0.00957	0.00957	0.00676	0.00676	2	30	0.20662	0.1461
1-SYBR	ENO3	4T	0.00562	2.02556	0.18284	0.18284	0.10556	0.10556	0.00562	0.00115	0.00115	0.00066	0.00066	0.00115	0.00115	0.00066	0.00066	3	29.3	0.13023	0.07519
1-SYBR	ENO3	5T	0.005	8.64538	1.89838	1.89838	1.09603	1.09603	0.005	0.0012	0.0012	0.00069	0.00069	0.0012	0.0012	0.00069	0.00069	3	27.2	0.31679	0.1829
1-SYBR	ENO3	6T	0.0483	13.77923	0.83162	0.83162	0.48013	0.48013	0.0483	0.00455	0.00455	0.00263	0.00263	0.00455	0.00455	0.00263	0.00263	3	26.53	0.08707	0.05027
1-SYBR	ENO3	7T	0.0065	2.02068	0.16456	0.16456	0.11636	0.11636	0.0065	0.00071	0.00071	0.0005	0.0005	0.00071	0.00071	0.0005	0.0005	2	29.3	0.11749	0.08308
1-SYBR	ENO3	8T	0.00942	3.77287	1.21773	1.21773	0.70306	0.70306	0.00942	0.00347	0.00347	0.002	0.002	0.00347	0.00347	0.002	0.002	3	28.4	0.46564	0.26884
1-SYBR	ENO3	9T	55.87536	0.78318	0.06164	0.06164	0.03559	0.03559	55.87536	5.87829	5.87829	3.39383	3.39383	5.87829	5.87829	3.39383	3.39383	3	28.66	0.11355	0.06556
1-SYBR	ENO3	10T	579.49055	7.51265	0.32142	0.32142	0.18557	0.18557	579.49055	71.39242	71.39242	41.21843	41.21843	71.39242	71.39242	41.21843	41.21843	3	25.4	0.06172	0.03564
1-SYBR	ENO3	11T	29.61305	0.48287	0.03888	0.03888	0.02245	0.02245	29.61305	2.63897	2.63897	1.52361	1.52361	2.63897	2.63897	1.52361	1.52361	3	29.36	0.11618	0.06707
1-SYBR	ENO3	12T	101.80813	1.19883	0.13954	0.13954	0.09867	0.09867	101.80813	15.63977	15.63977	11.05898	11.05898	15.63977	15.63977	11.05898	11.05898	2	28.04	0.16792	0.11874
1-SYBR	ENO3	13T	27.47109	0.61045	0.05395	0.05395	0.03115	0.03115	27.47109	3.77758	3.77758	2.18099	2.18099	3.77758	3.77758	2.18099	2.18099	3	29.02	0.12749	0.07361
1-SYBR	ENO3	14T	929.72664	0.05663	0.01504	0.01504	0.00868	0.00868	929.72664	246.84694	246.84694	142.51715	142.51715	246.84694	246.84694	142.51715	142.51715	3	32.45	0.38304	0.22115
1-SYBR	ENO3	15T	3724.73798	2.25608	0.01565	0.01565	0.01107	0.01107	3724.73798	25.84322	25.84322	18.27391	18.27391	25.84322	25.84322	18.27391	18.27391	2	27.13	0.01001	0.00708
1-SYBR	ENO3	16T	130.07603	0.36167	0.08487	0.08487	0.049	0.049	130.07603	40.31742	40.31742	23.27727	23.27727	40.31742	40.31742	23.27727	23.27727	3	29.77	0.33855	0.19546
1-SYBR	ENO3	17T	0.00378	0.66022	0.0737	0.0737	0.04255	0.04255	0.00378	0.00054	0.00054	0.00031	0.00031	0.00378	0.00054	0.00054	0.00031	0.00031	3	29.71	0.16105	0.09298
1-SYBR	ENO3	18T	0.11546	6.99186	0.566	0.566	0.32678	0.32678	0.11546	0.01726	0.01726	0.00996	0.00996	0.11546	0.01726	0.01726	0.00996	0.00996	3	26.31	0.11679	0.06743
1-SYBR	ENO3	19T	0.05973	0.99873	0.07704	0.07704	0.04448	0.04448	0.05973	0.0076	0.0076	0.00439	0.00439	0.05973	0.0076	0.0076	0.00439	0.00439	3	29.11	0.11128	0.06425
1-SYBR	ENO3	20T	0.06956	15.35909	1.45752	1.45752	0.8415	0.8415	0.06956	0.00807	0.00807	0.00466	0.00466	0.06956	0.00807	0.00807	0.00466	0.00466	3	25.17	0.13691	0.07904
1-SYBR	ENO3	21T	0.11356	2.70796	0.2727	0.2727	0.15744	0.15744	0.11356	0.0122	0.0122	0.00705	0.00705	0.11356	0.0122	0.0122	0.00705	0.00705	3	27.67	0.14529	0.08388
1-SYBR	ENO3	22T	0.07788	15.10961	2.00068	2.00068	1.15509	1.15509	0.07788	0.01165	0.01165	0.00673	0.00673	0.07788	0.01165	0.01165	0.00673	0.00673	3	25.19	0.19103	0.11029
1-SYBR	ENO3	23T	0.00241	0.79451	0.04809	0.04809	0.02776	0.02776	0.00241	0.00027	0.00027	0.00016	0.00016	0.00241	0.00027	0.00027	0.00016	0.00016	3	29.44	0.08732	0.05041
1-SYBR	ENO3	24T	0.03589	1.37937	0.18692	0.18692	0.10792	0.10792	0.03589	0.00682	0.00682	0.00394	0.00394	0.03589	0.00682	0.00682	0.00394	0.00394	3	28.65	0.19551	0.11287
1-SYBR	ENO3	25T	0.86516	1.50922	0.07644	0.07644	0.04413	0.04413	0.86516	0.05905	0.05905	0.03409	0.03409	0.05905	0.05905	0.03409	0.03409	3	26.03	0.07307	0.04219
1-SYBR	ENO3	26T	0.53539	3.96043	0.08639	0.08639	0.04988	0.04988	0.53539	0.04227	0.04227	0.0244	0.0244	0.04227	0.04227	0.0244	0.0244	3	24.64	0.03147	0.01817
1-SYBR	ENO3	27T	0.0445	0.10056	0.00779	0.00779	0.0045	0.0045	0.0445	0.00408	0.00408	0.00236	0.00236	0.00408	0.00408	0.00236	0.00236	3	29.94	0.11181	0.06455
1-SYBR	ENO3	28T	0.12706	0.25453	0.01169	0.01169	0.00675	0.00675	0.12706	0.01027	0.01027	0.00593	0.00593	0.01027	0.01027	0.00593	0.00593	3	28.6	0.06624	0.03824
1-SYBR	ENO3	29T	0.13026	1.40351	0.12986	0.12986	0.07497	0.07497	0.13026	0.01314	0.01314	0.00759	0.00759	0.01314	0.01314	0.00759	0.00759	3	26.14	0.13349	0.07707
1-SYBR	ENO3	30T	6.39213	1.60942	0.11361	0.11361	0.08033	0.08033	6.39213	0.62753	0.62753	0.44373	0.44373	0.62753	0.62753	0.44373	0.44373	2	25.94	0.10184	0.07201
